# Supplementary material for: [μ-2,2′-(1,4-Phenyl­ene)diacetato-κ2 O 1:O 4]bis­[aqua­(2,2′-bipyridine-κ2 N,N′)chloridocopper(II)] dihydrate
Source: Acta Crystallogr Sect E Struct Rep Online. 2012 Jul 25;68(Pt 8):m1114. doi: 10.1107/S1600536812029686 (PMC3414159; doi:10.1107/S1600536812029686)
Supplement: Supplementary file 1 [file e-68-m1114-sup1.cif]

##############################################################################
#                                                                            #
# This CIF contains the data in a paper accepted for publication in          #
# Acta Crystallographica Section E. It conforms to the requirements of       #
# Notes for Authors for Acta Crystallographica Section E, and has been       #
# peer reviewed under the auspices of the IUCr Commission on Journals.       #
#                                                                            #
# Full details of the Crystallographic Information File format               #
# are given in the paper "The Crystallographic Information File (CIF):       #
# a New Standard Archive File for Crystallography" by S. R. Hall, F. H.      #
# Allen and I. D. Brown [Acta Cryst. (1991), A47, 655-685].                  #
#                                                                            #
# The current version of the core CIF dictionary is obtainable from          #
# ftp://ftp.iucr.org/pub/cif_core.dic.                                       #
#                                                                            #
# Software is freely available for graphical display of the structure(s)     #
# in this CIF. For information consult the CIF software page                 #
# http://www.iucr.org/resources/cif/software.                                #
#                                                                            #
# This file may be used for bona fide research purposes within the           #
# scientific community so long as proper attribution is given to the journal # 
# article from which it was obtained.                                        #
#                                                                            #
##############################################################################
data_I
_audit_creation_method     SHELXL-97
_chemical_name_systematic
;
[\m-2,2'-(1,4-Phenylene)diacetato-\k^2^<i>O</i>^1^:<i>O</i>^4^]bis[aqua(2,2'-
bipyridine-\k^2^<i>N</i>,<i>N</i>')chloridocopper(II)] dihydrate
;
_chemical_name_common     ?
_chemical_formula_moiety     'C30 H28 Cl2 Cu2 N4 O6, 2(H2 O)'
_chemical_formula_sum     'C30 H32 Cl2 Cu2 N4 O8'
_chemical_formula_iupac     '[Cu2 (C10 H8 O4) Cl2 (C10 H8 N2)2 (H2 O)2], 2H2 O'
_chemical_formula_weight     774.58
_chemical_melting_point     ?
_symmetry_cell_setting     monoclinic
_symmetry_space_group_name_H-M     'P 21/c'
_symmetry_space_group_name_Hall     '-P 2ybc'
loop_
    _symmetry_equiv_pos_as_xyz
    'x, y, z'
    '-x, y+1/2, -z+1/2'
    '-x, -y, -z'
    'x, -y-1/2, z-1/2'
_cell_length_a     11.713(4)
_cell_length_b     6.954(2)
_cell_length_c     19.585(7)
_cell_angle_alpha     90.00
_cell_angle_beta     100.507(5)
_cell_angle_gamma     90.00
_cell_volume     1568.6(9)
_cell_formula_units_Z     2
_cell_measurement_reflns_used     3637
_cell_measurement_theta_min     2.50
_cell_measurement_theta_max     28.17
_cell_measurement_temperature     296(2)
_exptl_crystal_description     block
_exptl_crystal_colour     blue
_exptl_crystal_size_max     0.41
_exptl_crystal_size_mid     0.39
_exptl_crystal_size_min     0.37
_exptl_crystal_density_diffrn     1.640
_exptl_crystal_density_meas     ?
_exptl_crystal_density_method     'not measured'
_exptl_crystal_F_000     792
_exptl_absorpt_coefficient_mu     1.584
_exptl_absorpt_correction_type     multi-scan
_exptl_absorpt_process_details     '(SADABS; Sheldrick, 1996)'
_exptl_absorpt_correction_T_min     0.5629
_exptl_absorpt_correction_T_max     0.5919
_exptl_special_details     ?
_diffrn_ambient_temperature     296(2)
_diffrn_radiation_type     MoK\a
_diffrn_radiation_wavelength     0.71073
_diffrn_radiation_source     'fine-focus sealed tube'
_diffrn_radiation_monochromator     graphite
_diffrn_measurement_device_type     'Bruker SMART 1000 CCD'
_diffrn_measurement_method     '\f and \w scans'
_diffrn_detector_area_resol_mean     ?
_diffrn_reflns_number     7958
_diffrn_reflns_av_R_equivalents     0.0391
_diffrn_reflns_av_sigmaI/netI     0.0569
_diffrn_reflns_theta_min     1.77
_diffrn_reflns_theta_max     25.99
_diffrn_reflns_theta_full     25.99
_diffrn_measured_fraction_theta_max     0.974
_diffrn_measured_fraction_theta_full     0.974
_diffrn_reflns_limit_h_min     -14
_diffrn_reflns_limit_h_max     14
_diffrn_reflns_limit_k_min     -8
_diffrn_reflns_limit_k_max     8
_diffrn_reflns_limit_l_min     -23
_diffrn_reflns_limit_l_max     18
_diffrn_standards_number     ?
_diffrn_standards_interval_count     ?
_diffrn_standards_interval_time     ?
_diffrn_standards_decay_%     ?
_refine_special_details
;
Refinement of <i>F</i>^2^ against ALL reflections. The weighted <i>R</i>-factor
<i>wR</i> and goodness of fit <i>S</i> are based on <i>F</i>^2^, conventional
<i>R</i>-factors <i>R</i> are based on <i>F</i>, with <i>F</i> set to zero for
negative <i>F</i>^2^. The threshold expression of <i>F</i>^2^ >
\s(<i>F</i>^2^) is used only for calculating <i>R</i>-factors(gt) <i>etc</i>.
and is not relevant to the choice of reflections for refinement.
<i>R</i>-factors based on <i>F</i>^2^ are statistically about twice as large
as those based on <i>F</i>, and <i>R</i>- factors based on ALL data will be
even larger.
;
_reflns_number_total     3011
_reflns_number_gt     2394
_reflns_threshold_expression     I>2\s(I)
_refine_ls_structure_factor_coef     Fsqd
_refine_ls_matrix_type     full
_refine_ls_R_factor_all     0.0921
_refine_ls_R_factor_gt     0.0832
_refine_ls_wR_factor_gt     0.1727
_refine_ls_wR_factor_ref     0.1768
_refine_ls_goodness_of_fit_ref     1.058
_refine_ls_restrained_S_all     1.058
_refine_ls_number_reflns     3011
_refine_ls_number_parameters     209
_refine_ls_number_restraints     0
_refine_ls_hydrogen_treatment     constr
_refine_ls_weighting_scheme     calc
_refine_ls_weighting_details
        'calc w=1/[\s^2^(Fo^2^)+(0.0067P)^2^+24.0162P] where P=(Fo^2^+2Fc^2^)/3'
_atom_sites_solution_hydrogens     geom
_atom_sites_solution_primary     direct
_atom_sites_solution_secondary     difmap
_refine_ls_shift/su_max     0.000
_refine_ls_shift/su_mean     0.000
_refine_diff_density_max     0.922
_refine_diff_density_min     -0.786
_refine_ls_extinction_method     'SHELXL97 (Sheldrick, 2008)'
_refine_ls_extinction_coef     0.0220(15)
_refine_ls_extinction_expression
                                  'Fc^*^=kFc[1+0.001xFc^2^\l^3^/sin(2\q)]^-1/4^'
loop_
    _atom_type_symbol
    _atom_type_description
    _atom_type_scat_dispersion_real
    _atom_type_scat_dispersion_imag
    _atom_type_scat_source
    'C' 'C' 0.0033 0.0016
                         'International Tables Vol C Tables 4.2.6.8 and 6.1.1.4'
    'H' 'H' 0.0000 0.0000
                         'International Tables Vol C Tables 4.2.6.8 and 6.1.1.4'
    'N' 'N' 0.0061 0.0033
                         'International Tables Vol C Tables 4.2.6.8 and 6.1.1.4'
    'O' 'O' 0.0106 0.0060
                         'International Tables Vol C Tables 4.2.6.8 and 6.1.1.4'
    'Cl' 'Cl' 0.1484 0.1585
                         'International Tables Vol C Tables 4.2.6.8 and 6.1.1.4'
    'Cu' 'Cu' 0.3201 1.2651
                         'International Tables Vol C Tables 4.2.6.8 and 6.1.1.4'
_computing_data_collection     'SMART (Bruker, 2007)'
_computing_cell_refinement     'SAINT (Bruker, 2007)'
_computing_data_reduction     'SAINT (Bruker, 2007)'
_computing_structure_solution     'SHELXS97 (Sheldrick, 2008)'
_computing_structure_refinement     'SHELXL97 (Sheldrick, 2008)'
_computing_molecular_graphics     'DIAMOND (Brandenburg, 1999)'
_computing_publication_material     'SHELXTL (Sheldrick, 2008)'
loop_
    _atom_site_type_symbol
    _atom_site_label
    _atom_site_fract_x
    _atom_site_fract_y
    _atom_site_fract_z
    _atom_site_U_iso_or_equiv
    _atom_site_adp_type
    _atom_site_calc_flag
    _atom_site_refinement_flags
    _atom_site_occupancy
    _atom_site_symmetry_multiplicity
    _atom_site_disorder_assembly
    _atom_site_disorder_group
    Cu Cu1 0.77380(7) 0.64270(13) 0.35400(4) 0.0243(3) Uani d . 1 1 . .
    Cl Cl1 0.71866(18) 0.5594(4) 0.24104(10) 0.0431(6) Uani d . 1 1 . .
    N N1 0.9450(5) 0.6443(10) 0.3524(3) 0.0313(14) Uani d . 1 1 . .
    N N2 0.8374(5) 0.7190(9) 0.4531(3) 0.0281(14) Uani d . 1 1 . .
    O O1 0.6232(4) 0.5601(8) 0.3742(3) 0.0295(12) Uani d . 1 1 . .
    O O2 0.7159(4) 0.2915(8) 0.4109(3) 0.0345(13) Uani d . 1 1 . .
    O O3 0.7324(6) 0.9562(8) 0.3321(3) 0.0473(16) Uani d . 1 1 . .
    H H3A 0.7360 1.0454 0.3620 0.057 Uiso d R 1 1 . .
    H H3B 0.6885 0.9940 0.2951 0.057 Uiso d R 1 1 . .
    O O4 0.4144(6) 0.6431(10) 0.2741(3) 0.0547(18) Uani d . 1 1 . .
    H H4A 0.4750 0.6346 0.3053 0.066 Uiso d R 1 1 . .
    H H4B 0.3871 0.7562 0.2748 0.066 Uiso d R 1 1 . .
    C C1 0.9972(8) 0.6049(13) 0.2969(4) 0.041(2) Uani d . 1 1 . .
    H H1 0.9499 0.5767 0.2546 0.049 Uiso calc R 1 1 . .
    C C2 1.1147(8) 0.6046(15) 0.2998(5) 0.048(2) Uani d . 1 1 . .
    H H2 1.1470 0.5736 0.2612 0.057 Uiso calc R 1 1 . .
    C C3 1.1824(7) 0.6517(14) 0.3616(4) 0.041(2) Uani d . 1 1 . .
    H H3 1.2625 0.6590 0.3649 0.050 Uiso calc R 1 1 . .
    C C4 1.1348(7) 0.6885(12) 0.4192(4) 0.0337(18) Uani d . 1 1 . .
    H H4 1.1818 0.7147 0.4618 0.040 Uiso calc R 1 1 . .
    C C5 1.0153(6) 0.6858(9) 0.4124(4) 0.0235(15) Uani d . 1 1 . .
    C C6 0.9531(6) 0.7264(10) 0.4706(4) 0.0224(15) Uani d . 1 1 . .
    C C7 1.0085(7) 0.7747(11) 0.5371(4) 0.0295(17) Uani d . 1 1 . .
    H H7 1.0891 0.7797 0.5483 0.035 Uiso calc R 1 1 . .
    C C8 0.9419(8) 0.8147(11) 0.5861(4) 0.0360(19) Uani d . 1 1 . .
    H H8 0.9771 0.8440 0.6313 0.043 Uiso calc R 1 1 . .
    C C9 0.8234(7) 0.8113(13) 0.5681(4) 0.039(2) Uani d . 1 1 . .
    H H9 0.7774 0.8423 0.6005 0.047 Uiso calc R 1 1 . .
    C C10 0.7729(6) 0.7610(12) 0.5006(4) 0.0318(17) Uani d . 1 1 . .
    H H10 0.6924 0.7565 0.4884 0.038 Uiso calc R 1 1 . .
    C C11 0.6254(6) 0.3871(10) 0.3943(3) 0.0240(15) Uani d . 1 1 . .
    C C12 0.5077(6) 0.2956(12) 0.3957(4) 0.0316(18) Uani d . 1 1 . .
    H H12A 0.4540 0.3965 0.4031 0.038 Uiso calc R 1 1 . .
    H H12B 0.4790 0.2399 0.3504 0.038 Uiso calc R 1 1 . .
    C C13 0.5059(6) 0.1417(11) 0.4501(4) 0.0245(15) Uani d . 1 1 . .
    C C14 0.5399(7) 0.1820(11) 0.5198(4) 0.0330(18) Uani d . 1 1 . .
    H H14 0.5661 0.3047 0.5336 0.040 Uiso calc R 1 1 . .
    C C15 0.4647(6) -0.0410(11) 0.4305(4) 0.0282(16) Uani d . 1 1 . .
    H H15 0.4399 -0.0693 0.3838 0.034 Uiso calc R 1 1 . .
loop_
    _atom_site_aniso_label
    _atom_site_aniso_U_11
    _atom_site_aniso_U_22
    _atom_site_aniso_U_33
    _atom_site_aniso_U_12
    _atom_site_aniso_U_13
    _atom_site_aniso_U_23
    Cu1 0.0217(5) 0.0281(5) 0.0225(5) -0.0032(4) 0.0024(3) -0.0004(4)
    Cl1 0.0393(11) 0.0609(14) 0.0257(10) -0.0081(10) -0.0029(8) -0.0083(9)
    N1 0.034(3) 0.033(3) 0.026(3) -0.004(3) 0.003(3) 0.006(3)
    N2 0.027(3) 0.030(3) 0.026(3) -0.003(3) 0.002(3) -0.001(3)
    O1 0.021(3) 0.033(3) 0.033(3) -0.001(2) 0.002(2) 0.004(2)
    O2 0.029(3) 0.034(3) 0.039(3) 0.002(2) 0.002(2) 0.007(2)
    O3 0.074(4) 0.028(3) 0.037(3) 0.013(3) 0.002(3) 0.002(3)
    O4 0.053(4) 0.044(4) 0.058(4) 0.008(3) -0.014(3) -0.003(3)
    C1 0.045(5) 0.051(5) 0.025(4) -0.004(4) 0.004(4) 0.001(4)
    C2 0.038(5) 0.069(7) 0.041(5) -0.004(5) 0.018(4) 0.005(5)
    C3 0.025(4) 0.061(6) 0.035(4) -0.004(4) -0.002(3) 0.007(4)
    C4 0.027(4) 0.040(5) 0.033(4) -0.001(3) 0.003(3) -0.003(4)
    C5 0.022(3) 0.016(3) 0.032(4) -0.005(3) 0.005(3) 0.005(3)
    C6 0.020(3) 0.020(3) 0.026(4) 0.003(3) 0.000(3) 0.002(3)
    C7 0.029(4) 0.028(4) 0.028(4) -0.007(3) -0.004(3) 0.000(3)
    C8 0.053(5) 0.031(4) 0.023(4) 0.004(4) 0.003(3) -0.007(3)
    C9 0.039(5) 0.047(5) 0.035(4) 0.001(4) 0.018(4) -0.010(4)
    C10 0.023(4) 0.042(5) 0.031(4) 0.002(3) 0.007(3) 0.002(4)
    C11 0.036(4) 0.021(4) 0.014(3) -0.005(3) 0.000(3) 0.001(3)
    C12 0.023(4) 0.041(4) 0.026(4) -0.012(3) -0.009(3) 0.003(3)
    C13 0.018(3) 0.034(4) 0.022(3) -0.002(3) 0.007(3) 0.005(3)
    C14 0.043(5) 0.024(4) 0.032(4) -0.002(3) 0.006(3) -0.006(3)
    C15 0.029(4) 0.033(4) 0.021(3) -0.010(3) 0.001(3) -0.001(3)
_geom_special_details
;
All e.s.d.'s (except the e.s.d. in the dihedral angle between two l.s. planes)
are estimated using the full covariance matrix. The cell e.s.d.'s are taken
into account individually in the estimation of e.s.d.'s in distances, angles
and torsion angles; correlations between e.s.d.'s in cell parameters are only
used when they are defined by crystal symmetry. An approximate (isotropic)
treatment of cell e.s.d.'s is used for estimating e.s.d.'s involving l.s.
planes.
;
loop_
    _geom_bond_atom_site_label_1
    _geom_bond_atom_site_label_2
    _geom_bond_site_symmetry_2
    _geom_bond_distance
    _geom_bond_publ_flag
    Cu1 O1 . 1.963(5) ?
    Cu1 N1 . 2.011(6) ?
    Cu1 N2 . 2.020(6) ?
    Cu1 O3 . 2.257(6) ?
    Cu1 Cl1 . 2.264(2) ?
    N1 C5 . 1.338(9) ?
    N1 C1 . 1.368(10) ?
    N2 C10 . 1.333(10) ?
    N2 C6 . 1.338(9) ?
    O1 C11 . 1.265(8) ?
    O2 C11 . 1.243(9) ?
    O3 H3A . 0.8500 ?
    O3 H3B . 0.8500 ?
    O4 H4A . 0.8500 ?
    O4 H4B . 0.8500 ?
    C1 C2 . 1.367(12) ?
    C1 H1 . 0.9300 ?
    C2 C3 . 1.361(12) ?
    C2 H2 . 0.9300 ?
    C3 C4 . 1.369(11) ?
    C3 H3 . 0.9300 ?
    C4 C5 . 1.383(10) ?
    C4 H4 . 0.9300 ?
    C5 C6 . 1.487(10) ?
    C6 C7 . 1.387(9) ?
    C7 C8 . 1.369(11) ?
    C7 H7 . 0.9300 ?
    C8 C9 . 1.368(12) ?
    C8 H8 . 0.9300 ?
    C9 C10 . 1.391(11) ?
    C9 H9 . 0.9300 ?
    C10 H10 . 0.9300 ?
    C11 C12 . 1.523(10) ?
    C12 C13 . 1.513(10) ?
    C12 H12A . 0.9700 ?
    C12 H12B . 0.9700 ?
    C13 C14 . 1.379(10) ?
    C13 C15 . 1.388(10) ?
    C14 C15 3_656 1.389(11) ?
    C14 H14 . 0.9300 ?
    C15 C14 3_656 1.389(11) ?
    C15 H15 . 0.9300 ?
loop_
    _geom_angle_atom_site_label_1
    _geom_angle_atom_site_label_2
    _geom_angle_atom_site_label_3
    _geom_angle_site_symmetry_1
    _geom_angle_site_symmetry_3
    _geom_angle
    _geom_angle_publ_flag
    O1 Cu1 N1 . . 160.0(2) ?
    O1 Cu1 N2 . . 94.1(2) ?
    N1 Cu1 N2 . . 79.6(3) ?
    O1 Cu1 O3 . . 98.7(2) ?
    N1 Cu1 O3 . . 99.9(3) ?
    N2 Cu1 O3 . . 87.6(2) ?
    O1 Cu1 Cl1 . . 90.87(16) ?
    N1 Cu1 Cl1 . . 95.37(19) ?
    N2 Cu1 Cl1 . . 174.95(19) ?
    O3 Cu1 Cl1 . . 92.75(17) ?
    C5 N1 C1 . . 116.6(7) ?
    C5 N1 Cu1 . . 116.3(5) ?
    C1 N1 Cu1 . . 127.1(5) ?
    C10 N2 C6 . . 119.4(6) ?
    C10 N2 Cu1 . . 124.9(5) ?
    C6 N2 Cu1 . . 115.8(5) ?
    C11 O1 Cu1 . . 111.9(5) ?
    Cu1 O3 H3A . . 126.3 ?
    Cu1 O3 H3B . . 122.4 ?
    H3A O3 H3B . . 108.0 ?
    H4A O4 H4B . . 108.7 ?
    C2 C1 N1 . . 124.1(8) ?
    C2 C1 H1 . . 118.0 ?
    N1 C1 H1 . . 118.0 ?
    C3 C2 C1 . . 117.1(8) ?
    C3 C2 H2 . . 121.5 ?
    C1 C2 H2 . . 121.5 ?
    C2 C3 C4 . . 121.2(8) ?
    C2 C3 H3 . . 119.4 ?
    C4 C3 H3 . . 119.4 ?
    C3 C4 C5 . . 118.4(7) ?
    C3 C4 H4 . . 120.8 ?
    C5 C4 H4 . . 120.8 ?
    N1 C5 C4 . . 122.5(7) ?
    N1 C5 C6 . . 114.0(6) ?
    C4 C5 C6 . . 123.6(7) ?
    N2 C6 C7 . . 121.9(7) ?
    N2 C6 C5 . . 114.3(6) ?
    C7 C6 C5 . . 123.8(6) ?
    C8 C7 C6 . . 118.6(7) ?
    C8 C7 H7 . . 120.7 ?
    C6 C7 H7 . . 120.7 ?
    C9 C8 C7 . . 119.8(7) ?
    C9 C8 H8 . . 120.1 ?
    C7 C8 H8 . . 120.1 ?
    C8 C9 C10 . . 119.0(7) ?
    C8 C9 H9 . . 120.5 ?
    C10 C9 H9 . . 120.5 ?
    N2 C10 C9 . . 121.4(7) ?
    N2 C10 H10 . . 119.3 ?
    C9 C10 H10 . . 119.3 ?
    O2 C11 O1 . . 123.9(7) ?
    O2 C11 C12 . . 120.2(6) ?
    O1 C11 C12 . . 115.8(7) ?
    C13 C12 C11 . . 115.9(6) ?
    C13 C12 H12A . . 108.3 ?
    C11 C12 H12A . . 108.3 ?
    C13 C12 H12B . . 108.3 ?
    C11 C12 H12B . . 108.3 ?
    H12A C12 H12B . . 107.4 ?
    C14 C13 C15 . . 118.9(7) ?
    C14 C13 C12 . . 121.0(7) ?
    C15 C13 C12 . . 120.1(6) ?
    C13 C14 C15 . 3_656 120.6(7) ?
    C13 C14 H14 . . 119.7 ?
    C15 C14 H14 3_656 . 119.7 ?
    C13 C15 C14 . 3_656 120.6(7) ?
    C13 C15 H15 . . 119.7 ?
    C14 C15 H15 3_656 . 119.7 ?
loop_
    _geom_hbond_atom_site_label_D
    _geom_hbond_atom_site_label_H
    _geom_hbond_atom_site_label_A
    _geom_hbond_site_symmetry_A
    _geom_hbond_distance_DH
    _geom_hbond_distance_HA
    _geom_hbond_distance_DA
    _geom_hbond_angle_DHA
    O3 H3A O2 1_565 0.85 2.00 2.822(8) 164
    O3 H3B O4 2_655 0.85 1.94 2.769(8) 164
    O4 H4A O1 . 0.85 2.06 2.900(8) 169
    O4 H4B Cl1 2_655 0.85 2.44 3.276(7) 169
data_global
_journal_date_recd_electronic     2012-06-25
_journal_date_accepted     2012-06-29
_journal_name_full     'Acta Crystallographica, Section E'
_journal_year     2012
_journal_volume     68
_journal_issue      8
_journal_page_first     m1114
_journal_page_last     m1114
_journal_paper_category     QM
_journal_paper_doi     10.1107/S1600536812029686
_journal_coeditor_code     HY2565
_publ_contact_author_name     'Jin-He Zhao'
_publ_contact_author_address
;
Department of Chemical and Life Science
Baise University
Baise 533000
People's Republic of China
;
_publ_contact_author_email     'tougaomingda@163.com'
_publ_contact_author_fax     '0086-776-2848088'
_publ_contact_author_phone     '0086-776-2848088'
_publ_section_title
;\
[\m-2,2'-(1,4-Phenylene)diacetato-\k^2^<i>O</i>^1^:<i>O</i>^4^]bis[aqua(2,2'-\
bipyridine-\k^2^<i>N</i>,<i>N</i>')chloridocopper(II)] dihydrate
;
loop_
    _publ_author_name
    _publ_author_address
    'Jin-He Zhao'
;
Department of Chemical and Life Science
Baise University
Baise 533000
People's Republic of China
;
    'Yan-Xia Lin'
;
Hybio Pharmaceutical Co. Ltd
Shenzhen 518057
People's Republic of China
;
    'Wei Wu'
;
Department of Chemistry and Chemical Engineering
Guangxi University for Nationalities
Nanning 530006
People's Republic of China
;
    'Zhong Zhang'
;
Department of Chemistry and Chemical Engineering
Guangxi University for Nationalities
Nanning 530006
People's Republic of China
;
