# Supplementary material for: [μ-2,2′-(1,4-Phenyl­ene)diacetato-κ2 O 1:O 4]bis­[aqua­(2,2′-bipyridine-κ2 N,N′)chloridocopper(II)] dihydrate
Source: Acta Crystallogr Sect E Struct Rep Online. 2012 Jul 25;68(Pt 8):m1114. doi: 10.1107/S1600536812029686 (PMC3414159; doi:10.1107/S1600536812029686)
Supplement: Supplementary file 2 [file e-68-m1114-Isup2.hkl]

# 
# h,k,l, Fc-squared, Fo-squared, sigma(Fo-squared) and status flag 
# 
data_I
_shelx_title ' 1 in P2(1)/c' 
_shelx_refln_list_code          4 
_shelx_F_calc_maximum      206.95 
_exptl_crystal_F_000       792.00 
_reflns_d_resolution_high  0.8110 
 
loop_ 
 _symmetry_equiv_pos_as_xyz 
 'x, y, z' 
 '-x, y+1/2, -z+1/2' 
 '-x, -y, -z' 
 'x, -y-1/2, z-1/2' 
 
_cell_length_a    11.7131 
_cell_length_b     6.9541 
_cell_length_c    19.5854 
_cell_angle_alpha  90.000 
_cell_angle_beta  100.507 
_cell_angle_gamma  90.000 
 
_shelx_F_squared_multiplier     1.000 
 
loop_ 
 _refln_index_h 
 _refln_index_k 
 _refln_index_l 
 _refln_F_squared_calc 
 _refln_F_squared_meas 
 _refln_F_squared_sigma 
 _refln_observed_status 
   1   0   0     1327.66      809.76     46.63 o 
   2   0   0     3974.07     4171.32     98.21 o 
   3   0   0      954.10      951.92     40.69 o 
   4   0   0    29026.97    26185.75    793.21 o 
   5   0   0     2461.80     2609.38    107.67 o 
   6   0   0     1053.16      939.19     38.85 o 
   7   0   0      289.75      190.82     30.87 o 
   8   0   0     2089.75     2105.86    188.19 o 
   9   0   0       36.25      100.02     13.49 o 
  10   0   0       61.82      119.98     34.91 o 
  11   0   0      438.72      650.69     62.48 o 
  12   0   0      494.47      308.17     53.52 o 
  13   0   0      595.59      196.50     54.13 o 
   1   1   0     9503.78    10233.03    171.42 o 
   2   1   0     7444.05     7666.67    148.23 o 
   3   1   0    11657.25    10848.26    338.27 o 
   4   1   0       18.58       49.33      4.37 o 
   5   1   0     3637.51     3702.64     83.57 o 
   6   1   0     8902.37     8632.92    451.52 o 
   7   1   0      226.22      259.26     12.38 o 
   8   1   0     1175.19     1160.97     49.72 o 
   9   1   0        6.44       10.15     12.61 o 
  10   1   0      708.02      849.06     46.84 o 
  11   1   0      408.22      444.51    101.27 o 
  12   1   0     1376.16     1303.91     61.75 o 
  13   1   0      356.22      462.11     62.57 o 
  14   1   0      371.39      760.57     50.82 o 
   0   2   0    11925.24    12661.89    273.51 o 
   1   2   0     6199.77     6577.91     74.19 o 
   2   2   0     1650.30     1752.88     38.42 o 
   3   2   0     2655.44     2918.36     53.68 o 
   4   2   0      959.31     1040.15     28.97 o 
   5   2   0     1430.15     1491.25     38.13 o 
   6   2   0      755.44      894.89     25.01 o 
   7   2   0      386.88      324.13     19.94 o 
   8   2   0       56.62      117.24     18.09 o 
   9   2   0      169.64      216.53     22.33 o 
  10   2   0       14.43        2.93     12.34 o 
  11   2   0      775.09      792.99     86.60 o 
  12   2   0      166.45      251.75     45.34 o 
  13   2   0       59.31       74.61     36.70 o 
   1   3   0     3791.18     4189.28     68.04 o 
   2   3   0     1086.71     1187.31     24.10 o 
   3   3   0     5075.64     5099.59     94.34 o 
   4   3   0     1009.54     1176.30     42.89 o 
   5   3   0     1639.58     1640.03     33.65 o 
   6   3   0       49.16       87.72     13.59 o 
   7   3   0      482.36      586.36     49.92 o 
   8   3   0       44.80       84.83     18.54 o 
   9   3   0        8.28       20.53     10.96 o 
  10   3   0        1.53       15.33     10.84 o 
  11   3   0      301.80      395.42     74.90 o 
  12   3   0        3.49       -3.75     22.72 o 
  13   3   0      202.32      119.17     73.67 o 
   0   4   0     4061.40     4285.68    110.81 o 
   1   4   0        1.13        2.61      5.17 o 
   2   4   0      686.25      634.83     22.41 o 
   3   4   0      629.82      695.43     33.60 o 
   4   4   0      389.19      353.85     33.50 o 
   5   4   0     1782.33     1801.80     41.15 o 
   6   4   0      776.12      776.55     64.36 o 
   7   4   0     2053.90     1904.16     81.03 o 
   8   4   0      179.35       74.90     30.43 o 
   9   4   0      947.38      920.67     47.32 o 
  10   4   0       75.91       92.71     10.57 o 
  11   4   0      808.33      795.09     50.14 o 
  12   4   0       18.53       25.09     36.62 o 
   1   5   0       31.66       16.82      7.22 o 
   2   5   0     1248.80     1383.91     35.46 o 
   3   5   0      906.44      925.70     28.74 o 
   4   5   0      515.86      586.71     66.78 o 
   5   5   0      920.74      800.96    121.28 o 
   6   5   0     1257.46     1214.97    101.78 o 
   7   5   0       23.96       33.41     14.36 o 
   8   5   0     2345.02     2152.53     67.28 o 
   9   5   0       24.14       28.43      6.00 o 
  10   5   0     1224.69      564.97     85.15 o 
  11   5   0       12.05       17.26     29.75 o 
   0   6   0      571.92      586.25     46.53 o 
   1   6   0       15.26       11.91     12.11 o 
   2   6   0       52.03       48.48     18.59 o 
   3   6   0      754.82      766.43     48.62 o 
   4   6   0      412.86      486.42     89.52 o 
   5   6   0      201.62      354.87     35.76 o 
   6   6   0      118.86       55.22     34.13 o 
   7   6   0      382.67      508.40     44.82 o 
   8   6   0        0.87        2.27      7.20 o 
   9   6   0      260.44      440.48     28.14 o 
  10   6   0       54.44       98.94     11.53 o 
   1   7   0       68.17      104.80     28.76 o 
   2   7   0       34.71        9.66     21.05 o 
   3   7   0       25.25      100.23     14.02 o 
   4   7   0      129.55      170.00     24.51 o 
   5   7   0       25.30       39.01     12.93 o 
   6   7   0       23.79       25.64     27.83 o 
   7   7   0      225.74      142.11     47.40 o 
   8   7   0       39.17       59.61     16.90 o 
   1   8   0       15.03       38.71     67.45 o 
   2   8   0      115.74      104.66     40.16 o 
   3   8   0       57.03       98.97     18.43 o 
   4   8   0       19.39       30.69     14.78 o 
   5   8   0      317.64      458.49     48.32 o 
 -14   1   1      367.95      728.54     78.44 o 
 -13   1   1       84.04       35.20     35.20 o 
 -12   1   1      514.93      523.95     50.43 o 
 -11   1   1       13.32        6.07     19.24 o 
 -10   1   1       10.84        2.66     19.18 o 
  -8   1   1       35.75       83.99     43.85 o 
  -7   1   1     1214.79     1074.48    134.61 o 
  -6   1   1      292.11      118.66     33.24 o 
  -5   1   1     9272.02     9551.85    124.34 o 
  -4   1   1       36.34       47.20      9.84 o 
  -3   1   1     1294.95     1225.16     24.97 o 
  -2   1   1     4834.45     5007.56     65.14 o 
  -1   1   1    14654.70    15961.84    256.53 o 
   0   1   1     3387.17     3533.97     78.87 o 
   1   1   1     2117.43     2457.58     36.04 o 
   2   1   1      316.13      381.53      8.91 o 
   3   1   1     5137.06     5102.86    164.04 o 
   4   1   1     1346.01     1547.59     33.98 o 
   5   1   1       23.88       50.51      6.20 o 
   6   1   1     2029.19     2157.72     43.90 o 
   7   1   1      180.90      303.39     33.48 o 
   8   1   1      837.31      807.64     33.86 o 
   9   1   1        4.47        2.42      4.75 o 
  10   1   1       49.61       19.36     15.83 o 
  11   1   1      682.84      690.57     47.37 o 
  12   1   1       38.24       37.80     19.81 o 
  13   1   1      915.47     1036.25     83.09 o 
 -13   2   1      415.05      684.34     82.87 o 
 -11   2   1      576.67      782.50    175.51 o 
 -10   2   1      182.06      418.63     66.64 o 
  -9   2   1      128.22      141.24     18.09 o 
  -8   2   1     3447.31     3293.47     63.72 o 
  -7   2   1      118.33      249.77     23.73 o 
  -6   2   1     4555.34     4496.64     86.24 o 
  -5   2   1       36.75       52.36      7.83 o 
  -4   2   1     7454.68     7337.99    112.16 o 
  -3   2   1       91.64      135.33     13.65 o 
  -2   2   1     2247.16     2099.72     40.44 o 
  -1   2   1     2222.02     2539.74     51.48 o 
   0   2   1    42828.98    45784.25    969.44 o 
   1   2   1     5852.04     6215.03     97.93 o 
   2   2   1     2906.54     3053.87     55.22 o 
   3   2   1     1181.55      934.93     25.92 o 
   4   2   1      348.69      284.30     17.46 o 
   5   2   1     9827.25     9771.84    127.44 o 
   6   2   1       31.08       26.35      5.66 o 
   7   2   1      769.50      669.40     26.41 o 
   8   2   1     1024.52      983.72     39.19 o 
   9   2   1     1373.94     1409.07     56.41 o 
  10   2   1      800.65      262.04     42.52 o 
  11   2   1      636.88      223.39     42.48 o 
  12   2   1     1221.79     1199.65    216.82 o 
  13   2   1       71.86       56.97     51.04 o 
 -13   3   1        2.57       11.07     14.37 o 
 -12   3   1     1244.45     1178.73     73.06 o 
 -11   3   1      590.96      730.25    118.27 o 
 -10   3   1      310.30      140.80     36.58 o 
  -9   3   1      663.52      945.32     41.51 o 
  -8   3   1      674.50      572.12     74.54 o 
  -7   3   1      339.22      336.41     27.28 o 
  -6   3   1      605.02      674.91     25.92 o 
  -5   3   1     3921.60     4197.87    103.58 o 
  -4   3   1      889.23      885.07     26.48 o 
  -3   3   1     5082.81     4957.30     67.38 o 
  -2   3   1      493.91      375.33     62.20 o 
  -1   3   1     5528.31     5461.74    124.97 o 
   0   3   1     7219.52     7381.75     91.09 o 
   1   3   1      744.87      638.27     28.64 o 
   2   3   1     8070.02     8229.77    119.51 o 
   3   3   1     2428.57     2463.76     48.63 o 
   4   3   1     1415.20     1334.23     31.17 o 
   5   3   1      536.40      519.93     17.50 o 
   6   3   1     4255.44     3893.77     71.73 o 
   7   3   1       20.30       33.40      8.43 o 
   8   3   1     2440.56     2471.48     79.42 o 
   9   3   1       36.39       39.58     12.80 o 
  10   3   1      873.41      795.35     41.72 o 
  11   3   1      140.83      258.31     20.08 o 
  12   3   1      401.86      586.23    103.14 o 
  13   3   1      342.11      168.31     59.33 o 
 -12   4   1      308.98      399.05    111.60 o 
 -11   4   1       88.03      183.33     14.69 o 
 -10   4   1      591.25      579.58     35.93 o 
  -9   4   1      469.09      596.54     73.17 o 
  -8   4   1       75.67      114.69     22.05 o 
  -7   4   1      226.11      136.86     44.20 o 
  -6   4   1      183.29      305.70     28.18 o 
  -5   4   1      359.01      467.56     44.50 o 
  -4   4   1      241.95      323.12     18.70 o 
  -3   4   1      119.15      222.05     14.98 o 
  -2   4   1       16.54       54.06     11.95 o 
  -1   4   1      673.05      792.08     30.57 o 
   0   4   1      408.16      357.22     26.40 o 
   1   4   1      475.30      453.78     23.14 o 
   2   4   1       79.31       56.99     18.72 o 
   3   4   1     2160.08     2332.19     39.52 o 
   4   4   1       21.92       23.06     11.38 o 
   5   4   1     2543.59     2561.37    108.48 o 
   6   4   1        3.18       13.40     18.37 o 
   7   4   1      843.30      916.42     95.55 o 
   8   4   1      268.81      180.69     22.91 o 
   9   4   1      592.09      634.75     49.98 o 
  10   4   1        9.94        9.72     21.26 o 
  11   4   1      750.72      349.11     53.59 o 
  12   4   1        0.73       -1.91      9.73 o 
 -11   5   1      115.46       58.76     42.82 o 
 -10   5   1       36.22       48.47     28.77 o 
  -9   5   1      317.47      582.21     59.19 o 
  -8   5   1       19.73       19.64     11.02 o 
  -7   5   1      399.68      737.25    124.16 o 
  -6   5   1        1.50        1.11     17.59 o 
  -5   5   1      481.46      137.46     29.49 o 
  -4   5   1        2.71       -2.96      6.28 o 
  -3   5   1       97.67      133.17     14.84 o 
  -2   5   1       31.96       49.52     12.70 o 
  -1   5   1       29.76       61.25     12.24 o 
   0   5   1       47.35       21.65      7.23 o 
   1   5   1      229.81      351.47     25.31 o 
   2   5   1       30.85       21.51      7.57 o 
   3   5   1      155.14      188.31     11.32 o 
   4   5   1        0.52        0.39     18.86 o 
   5   5   1      273.78      433.78     45.83 o 
   6   5   1      530.60      232.75     44.53 o 
   7   5   1      104.48       76.60     33.66 o 
   8   5   1        0.89       30.22     19.98 o 
   9   5   1      125.94      150.91     13.21 o 
  10   5   1       59.33      101.34     18.05 o 
  11   5   1        0.74        0.90     11.20 o 
 -10   6   1      147.39      261.60     27.34 o 
  -9   6   1      486.87      680.51     54.31 o 
  -8   6   1      123.19      210.02     22.98 o 
  -7   6   1       89.40      120.97     25.63 o 
  -6   6   1      405.75      560.34     34.44 o 
  -5   6   1       63.98      116.19     22.48 o 
  -4   6   1      759.90      743.63     51.95 o 
  -3   6   1      174.88      153.87     44.91 o 
  -2   6   1      809.77      709.40     36.16 o 
  -1   6   1      553.85      536.77     33.72 o 
   0   6   1      811.53      656.86     71.44 o 
   1   6   1      508.51      189.04     25.30 o 
   2   6   1        5.50        3.92     15.76 o 
   3   6   1     2691.64     2636.98     73.15 o 
   4   6   1      739.82      791.90    116.66 o 
   5   6   1      948.52      930.14     49.66 o 
   6   6   1       71.98       83.20     19.47 o 
   7   6   1      838.02      478.75     64.54 o 
   8   6   1       40.35       96.47     28.99 o 
   9   6   1      263.91      356.84     30.98 o 
  10   6   1      284.57      195.38     42.87 o 
  -8   7   1      476.71      318.56     63.38 o 
  -7   7   1      439.51      668.67     36.52 o 
  -6   7   1       45.50       87.14     16.19 o 
  -5   7   1     1026.05     1223.80    186.80 o 
  -4   7   1       24.15       21.61     21.66 o 
  -3   7   1      484.17      641.76     41.90 o 
  -2   7   1        8.45       14.77     11.45 o 
  -1   7   1      381.28      504.53     43.22 o 
   0   7   1      127.80      141.01     36.21 o 
   1   7   1       16.03       13.31     13.38 o 
   2   7   1     1261.10     1370.39     95.31 o 
   3   7   1      216.76      292.32     41.12 o 
   4   7   1      662.09      253.36     48.40 o 
   5   7   1       10.47       14.03     18.21 o 
   6   7   1     1287.80      505.96     95.11 o 
   7   7   1       15.41       29.15     13.96 o 
   8   7   1      523.48      553.53    117.30 o 
  -5   8   1        1.97        3.60     21.29 o 
  -4   8   1      283.07      460.87     43.86 o 
  -3   8   1       17.70       19.11     34.82 o 
  -2   8   1       59.95       76.85     69.52 o 
   1   8   1       71.55       98.44     33.65 o 
   2   8   1      325.74      476.22     44.27 o 
   3   8   1      225.93      352.30     40.60 o 
   4   8   1        4.74       13.55     18.17 o 
 -13   0   2      170.35      132.66     53.71 o 
 -12   0   2     1138.77     1286.28    178.27 o 
 -11   0   2        7.24       48.68     41.35 o 
 -10   0   2       46.27       37.25     22.88 o 
  -9   0   2      324.24      124.04     35.86 o 
  -8   0   2     2351.69     2311.46    195.81 o 
  -7   0   2     7548.92     6763.70    263.10 o 
  -6   0   2    22546.31    21201.54    707.63 o 
  -5   0   2     5799.47     5768.02    222.25 o 
  -4   0   2      236.05      253.73     26.20 o 
  -2   0   2     3238.76     3489.86    130.44 o 
  -1   0   2    22409.16    22540.79   3311.57 o 
   0   0   2      476.99      465.36     35.17 o 
   1   0   2    12896.59    12040.03    198.75 o 
   2   0   2    23901.76    22055.45    326.59 o 
   3   0   2     1916.09     1822.74     61.87 o 
   4   0   2      281.64      261.82     12.28 o 
   5   0   2     2553.83     2444.86     82.05 o 
   7   0   2      962.03      875.85     40.69 o 
   8   0   2     1120.43      915.29     46.70 o 
   9   0   2      531.49      619.04     35.01 o 
  10   0   2     1360.42     1278.27    144.66 o 
  11   0   2      103.43       26.11     31.69 o 
  12   0   2     2097.15     1890.65    224.58 o 
  13   0   2      653.71      844.45     49.14 o 
 -14   1   2       21.19       36.07     65.40 o 
 -13   1   2      400.54      437.58     71.85 o 
 -12   1   2       48.21        7.63     31.09 o 
 -11   1   2      163.78      136.12     75.32 o 
 -10   1   2      372.61      383.33     34.44 o 
  -9   1   2     4101.06     4229.86    206.63 o 
  -8   1   2        5.37        7.92      7.26 o 
  -7   1   2     1019.62      898.18     56.76 o 
  -6   1   2     4386.76     4352.77     90.39 o 
  -5   1   2    12425.71    12107.66    468.56 o 
  -4   1   2     1907.00     1879.83     42.47 o 
  -3   1   2     5574.17     5632.20     90.14 o 
  -2   1   2    10650.05    10934.71    249.09 o 
  -1   1   2     5627.64     6249.81    125.58 o 
   0   1   2    11210.61    11367.71    163.81 o 
   1   1   2     5385.08     5671.01     75.07 o 
   2   1   2      850.21      774.62     16.32 o 
   3   1   2        6.10       25.55      5.34 o 
   4   1   2       23.20      121.10     16.43 o 
   5   1   2     2176.46     2305.86     46.95 o 
   6   1   2       71.81       75.31     13.51 o 
   7   1   2      626.61      574.21     27.81 o 
   8   1   2      407.62      659.47     53.98 o 
   9   1   2     1212.94     1142.37     75.59 o 
  10   1   2      194.36      137.09     26.58 o 
  11   1   2     2096.10     2135.24     61.81 o 
  12   1   2      119.84      113.05     16.35 o 
 -13   2   2       20.41       38.47     16.27 o 
 -12   2   2      191.82      226.70     34.61 o 
 -11   2   2       69.97       66.00     28.43 o 
 -10   2   2       71.41      133.26     19.38 o 
  -9   2   2      475.45      488.35     38.04 o 
  -8   2   2       62.32       80.11     12.01 o 
  -7   2   2     1436.48     1495.03     39.74 o 
  -6   2   2       41.40       36.51     10.18 o 
  -5   2   2      148.43      197.65     19.87 o 
  -4   2   2     2092.24     2206.72     41.02 o 
  -3   2   2       34.09       56.47      6.43 o 
  -2   2   2      657.72      758.13     28.60 o 
  -1   2   2     2240.57     2623.12     34.00 o 
   0   2   2    22516.68    24609.17    315.28 o 
   1   2   2     2620.53     2920.20     52.32 o 
   2   2   2     1602.76     1716.30     28.96 o 
   3   2   2     1796.93     1823.83     54.79 o 
   4   2   2     2275.52     2297.17     67.98 o 
   5   2   2     1856.20     1687.35     37.99 o 
   6   2   2      510.36      605.42     31.04 o 
   7   2   2      472.60      436.70     24.39 o 
   8   2   2      283.32      215.08     41.35 o 
   9   2   2      410.39      392.49     39.91 o 
  10   2   2       15.15       13.67     12.01 o 
  11   2   2       51.41       70.62     26.15 o 
  12   2   2       33.83       55.91     17.89 o 
  13   2   2        6.19       23.46     16.13 o 
 -13   3   2        0.51        3.22     14.10 o 
 -12   3   2      190.07      190.74     24.36 o 
 -11   3   2       50.35      113.33     40.33 o 
 -10   3   2       22.43        1.84     22.77 o 
  -9   3   2      246.53      590.94     94.87 o 
  -8   3   2      449.03      391.80     73.59 o 
  -7   3   2      245.39      302.82     21.89 o 
  -6   3   2      273.28      249.23     18.70 o 
  -5   3   2     1642.24     1792.97     31.58 o 
  -4   3   2     3021.09     3042.05     42.10 o 
  -3   3   2     2262.43     2104.84     55.73 o 
  -2   3   2      675.97      720.31     20.64 o 
  -1   3   2     3072.70     3110.36     42.45 o 
   0   3   2     7480.23     8173.10    106.75 o 
   1   3   2     3714.66     4099.83    106.66 o 
   2   3   2      748.19      805.93     22.65 o 
   3   3   2     1591.46     1677.27     58.89 o 
   4   3   2      599.87      684.98     21.55 o 
   5   3   2      185.89      104.60     17.68 o 
   6   3   2      451.52      407.04     46.34 o 
   7   3   2      629.69      505.65     66.69 o 
   8   3   2        0.53       -1.02     10.71 o 
   9   3   2      108.68       95.35     14.39 o 
  10   3   2      367.35      394.95     37.91 o 
  11   3   2       50.17       93.48     23.51 o 
  12   3   2        0.85       12.23     13.33 o 
  13   3   2      347.74      475.66     36.56 o 
 -12   4   2      555.23      554.26    127.04 o 
 -11   4   2      125.89      327.03     76.58 o 
 -10   4   2      762.49      703.00     36.74 o 
  -9   4   2       32.29       13.56      9.61 o 
  -8   4   2     1648.51     1586.19     51.40 o 
  -7   4   2      475.25      529.73     42.59 o 
  -6   4   2     2937.77     2898.44     51.63 o 
  -5   4   2       38.66       99.08     13.87 o 
  -4   4   2     1388.12     1292.91     40.52 o 
  -3   4   2     1170.73     1207.21     27.46 o 
  -2   4   2      134.40      115.93     19.52 o 
  -1   4   2      155.21      169.48     11.20 o 
   0   4   2     3563.58     3478.33     85.82 o 
   1   4   2     4566.01     4691.13     89.38 o 
   2   4   2       38.67       57.72     10.07 o 
   3   4   2     1128.39     1039.24     34.86 o 
   4   4   2      146.51       96.48     23.95 o 
   5   4   2     3673.96     3651.99     99.01 o 
   6   4   2     1385.25     1410.93     48.32 o 
   7   4   2      379.35      304.93     40.88 o 
   8   4   2     1925.76     1760.67     64.49 o 
   9   4   2      629.42      615.44     42.84 o 
  10   4   2      702.64      699.41     43.52 o 
  11   4   2       71.73       81.06     19.25 o 
  12   4   2      782.96      805.53     67.10 o 
 -11   5   2      879.42      914.57     49.90 o 
 -10   5   2      307.06      545.79     28.45 o 
  -9   5   2     1942.71     1908.30     68.74 o 
  -8   5   2      420.15      436.46     42.65 o 
  -7   5   2      365.62      585.26     36.46 o 
  -6   5   2        9.83       17.52      8.59 o 
  -5   5   2      828.29      901.16     32.65 o 
  -4   5   2      809.26      891.38     66.82 o 
  -3   5   2      370.17       83.89     17.53 o 
  -2   5   2      384.12      117.63     17.84 o 
  -1   5   2      559.62      545.52     25.95 o 
   0   5   2     1784.67     1622.61     46.01 o 
   1   5   2     1050.15     1085.93     35.35 o 
   2   5   2     4176.84     4307.25     79.64 o 
   3   5   2      397.09      254.51     73.31 o 
   4   5   2     3124.74     3248.58     72.21 o 
   5   5   2      929.50      852.26     42.14 o 
   6   5   2     2593.15     2337.64     82.10 o 
   7   5   2      586.27      571.78     62.09 o 
   8   5   2      561.92      587.49     72.08 o 
   9   5   2      594.23      477.74     65.74 o 
  10   5   2      255.16      365.89     23.75 o 
  11   5   2      382.84      245.00     45.49 o 
 -10   6   2      427.75      300.95     85.95 o 
  -9   6   2       47.09       43.62      9.21 o 
  -8   6   2      466.43      570.26     92.16 o 
  -7   6   2        7.48        5.53     10.43 o 
  -6   6   2      242.53      317.85     24.81 o 
  -5   6   2        5.04       11.61     10.48 o 
  -4   6   2       54.24       33.19     13.93 o 
  -3   6   2      790.36      774.06     44.58 o 
  -2   6   2      183.39       72.58     16.63 o 
  -1   6   2       55.85       63.59     12.21 o 
   0   6   2        4.28        8.70      8.01 o 
   1   6   2      326.99      486.99     50.06 o 
   2   6   2        1.61       -7.63     14.70 o 
   3   6   2      965.66      902.48     53.44 o 
   4   6   2       48.18       43.93     22.35 o 
   5   6   2     1435.48     1440.77     54.42 o 
   6   6   2        4.97       13.99     19.18 o 
   7   6   2      714.25      688.63     53.20 o 
   8   6   2      425.29      554.29     47.31 o 
   9   6   2       48.02       34.44     27.75 o 
  -8   7   2      106.87      215.74     29.61 o 
  -7   7   2       13.18       17.60     12.16 o 
  -6   7   2       93.86      122.77     24.31 o 
  -5   7   2      215.96      121.54     33.06 o 
  -4   7   2        0.94      -10.66     17.83 o 
  -3   7   2        4.41       -5.98     17.33 o 
  -2   7   2        0.55        1.97     10.04 o 
  -1   7   2       19.98       21.19     16.26 o 
   0   7   2      136.95      102.69     18.20 o 
   1   7   2      387.02      591.59     35.27 o 
   2   7   2        5.37        5.14     12.09 o 
   3   7   2       71.22      100.94     19.99 o 
   4   7   2        0.00       -0.38     10.19 o 
   5   7   2       51.71       45.27     22.71 o 
   6   7   2       81.37      142.68     17.46 o 
   7   7   2       26.20       29.90     11.06 o 
  -5   8   2       30.40       36.19     17.33 o 
  -4   8   2       22.38       30.84     24.93 o 
  -3   8   2        9.16       11.21     24.46 o 
   0   8   2       24.59        8.21     41.06 o 
   1   8   2      283.47      365.15     56.13 o 
   2   8   2      367.94      451.85     61.18 o 
   3   8   2      133.50      259.39     39.61 o 
   4   8   2       67.17       88.25     31.58 o 
 -14   1   3       22.00       27.86     67.45 o 
 -13   1   3      355.70      668.07     66.10 o 
 -12   1   3      118.10      138.55     36.58 o 
 -11   1   3      384.07      475.32     48.20 o 
 -10   1   3       38.12       34.58     14.00 o 
  -9   1   3      472.81      508.47     38.81 o 
  -8   1   3     3024.74     2853.37     57.97 o 
  -7   1   3     1920.79     1803.11     43.65 o 
  -6   1   3     3123.05     3223.95     75.20 o 
  -5   1   3     3551.52     3810.36     65.02 o 
  -4   1   3     4398.36     4387.20    111.13 o 
  -3   1   3     9744.61     9866.60    216.69 o 
  -2   1   3      855.66     1005.18     27.01 o 
  -1   1   3      341.24      304.76     12.52 o 
   0   1   3    15170.08    15218.82    256.76 o 
   1   1   3      906.16      916.41     18.76 o 
   2   1   3        5.09        9.49      1.83 o 
   3   1   3      715.06      883.66     16.99 o 
   4   1   3     1162.50     1299.82     42.49 o 
   5   1   3     2913.32     2911.24     48.73 o 
   6   1   3     1189.38     1188.67     32.51 o 
   7   1   3     3204.60     3199.93     75.02 o 
   8   1   3      244.78      306.49     25.95 o 
   9   1   3     1453.15     1428.88     52.70 o 
  10   1   3      268.09      102.09     25.96 o 
  11   1   3      497.24      890.78     46.76 o 
  12   1   3      644.27      703.33     46.40 o 
  13   1   3      334.20      598.33     40.53 o 
 -14   2   3      462.50      705.22     50.40 o 
 -13   2   3       11.10       20.57     15.95 o 
 -12   2   3      725.56      394.52     64.18 o 
 -11   2   3      793.46      804.61     68.94 o 
 -10   2   3      933.57      999.74     61.89 o 
  -9   2   3      699.35      750.10     37.39 o 
  -8   2   3     1922.62     1947.10     81.21 o 
  -7   2   3     6278.31     6115.32    141.10 o 
  -6   2   3     8176.87     8507.09    174.98 o 
  -5   2   3     8614.04     8901.51    178.75 o 
  -4   2   3      125.29      121.73     15.31 o 
  -3   2   3    11536.28    11735.67    208.86 o 
  -2   2   3      218.88      301.10     36.92 o 
  -1   2   3    15715.11    16169.71    206.37 o 
   0   2   3      146.58      201.14     10.46 o 
   1   2   3      802.75     1048.15     20.83 o 
   2   2   3     1405.56     1436.93     26.43 o 
   3   2   3      578.02      507.78     14.12 o 
   4   2   3     1039.49     1022.74     22.06 o 
   5   2   3        3.07        7.64      5.84 o 
   6   2   3     3436.22     3305.34     69.41 o 
   7   2   3      348.97      114.67     25.89 o 
   8   2   3     2574.24     2412.54     60.79 o 
   9   2   3       92.83       95.24     18.34 o 
  10   2   3     2691.16     2908.40     97.84 o 
  11   2   3      419.32      482.93     55.85 o 
  12   2   3     1478.91     1518.20    138.25 o 
  13   2   3      626.15      967.49     57.66 o 
 -13   3   3      622.77      665.48     64.42 o 
 -12   3   3       62.35       86.76     19.64 o 
 -11   3   3      321.43      573.90     55.96 o 
 -10   3   3       30.26       45.40     15.20 o 
  -9   3   3     1777.88     1747.13     65.04 o 
  -8   3   3      192.59      259.15     24.37 o 
  -7   3   3      657.01      719.31     48.80 o 
  -6   3   3     2156.41     2188.88     57.08 o 
  -5   3   3       30.69       61.85      9.23 o 
  -4   3   3     5912.99     6183.39     84.07 o 
  -3   3   3       19.51       60.64      9.95 o 
  -2   3   3     2939.39     2974.00     68.23 o 
  -1   3   3     3832.62     4287.76     61.79 o 
   0   3   3    17384.56    18214.44    205.53 o 
   1   3   3     5127.09     5407.07     65.38 o 
   2   3   3     3058.54     3083.18     48.16 o 
   3   3   3     3660.90     3721.58     69.24 o 
   4   3   3     5648.98     5573.76     76.50 o 
   5   3   3     4316.22     4127.45     98.70 o 
   6   3   3      394.77      172.08     42.65 o 
   7   3   3     2363.49     2179.48     91.02 o 
   8   3   3      349.74      350.58     33.72 o 
   9   3   3      397.04      446.09     67.46 o 
  10   3   3        0.70        8.17     12.97 o 
  11   3   3      838.67      809.65     54.66 o 
  12   3   3       64.15       90.32     31.72 o 
 -12   4   3      118.27      254.25     64.11 o 
 -11   4   3        0.15        5.54     11.19 o 
 -10   4   3      151.41      224.93     30.82 o 
  -9   4   3        1.32        1.99     10.37 o 
  -8   4   3      197.03      103.70     39.34 o 
  -7   4   3       29.10       76.62      8.79 o 
  -6   4   3      151.91      217.08     18.51 o 
  -5   4   3      779.63      781.81     40.27 o 
  -4   4   3      720.56      748.87     59.00 o 
  -3   4   3     2539.96     2677.44     67.67 o 
  -2   4   3       18.34       15.95      7.94 o 
  -1   4   3     6161.36     6207.15    106.07 o 
   0   4   3     4903.50     5017.58     74.19 o 
   1   4   3      293.80      374.39     37.86 o 
   2   4   3      581.87      618.63     24.48 o 
   3   4   3     1753.07     1710.48     41.61 o 
   4   4   3      453.80      490.22     24.65 o 
   5   4   3      446.86      418.67     40.71 o 
   6   4   3        2.79        6.44      4.97 o 
   7   4   3     1229.33     1167.78     52.99 o 
   8   4   3      144.85      288.32     20.08 o 
   9   4   3        3.65        8.39      8.86 o 
  10   4   3      369.67      480.29     64.99 o 
  11   4   3       35.28       70.19     17.99 o 
  12   4   3       29.67       78.12     14.25 o 
 -11   5   3      187.28      215.32     21.92 o 
 -10   5   3      334.38      468.96     27.31 o 
  -9   5   3       70.16      155.83     21.73 o 
  -8   5   3      146.91      265.78     17.32 o 
  -7   5   3       74.03      139.33     11.44 o 
  -6   5   3      464.53      436.46     27.95 o 
  -5   5   3      614.77      260.90     57.42 o 
  -4   5   3       15.26       10.86     14.51 o 
  -3   5   3      114.87      201.02     33.08 o 
  -2   5   3       57.71       77.51     13.07 o 
  -1   5   3      464.71      629.58     44.04 o 
   0   5   3      406.26      451.87     29.21 o 
   1   5   3       29.56       33.46     12.73 o 
   2   5   3      140.35      189.95     15.04 o 
   3   5   3      103.05      248.81     13.53 o 
   4   5   3      145.11      189.06     24.99 o 
   5   5   3        0.59        3.00     17.02 o 
   6   5   3       92.33      120.24     22.14 o 
   7   5   3      701.24      833.51    136.78 o 
   8   5   3       16.56       28.58      8.42 o 
   9   5   3       86.30      145.04     29.87 o 
  10   5   3      172.23      276.03     76.41 o 
  11   5   3       10.94       14.78      9.82 o 
 -10   6   3      323.50      613.48    105.83 o 
  -9   6   3       52.37       78.38     18.40 o 
  -8   6   3      178.44      217.45     24.85 o 
  -7   6   3       54.77       16.07     21.55 o 
  -6   6   3        4.06        5.25     10.68 o 
  -5   6   3       99.21      122.73     26.14 o 
  -4   6   3      866.12      304.86     42.77 o 
  -3   6   3     1719.45     1568.05     60.39 o 
  -2   6   3       58.18       52.21     11.76 o 
  -1   6   3      194.36      327.44     26.43 o 
   0   6   3       41.91       81.72     16.92 o 
   1   6   3     2999.06     2680.80     92.29 o 
   2   6   3     1655.70     1479.10     86.82 o 
   3   6   3      229.57      254.59     34.25 o 
   4   6   3     1680.71     1578.23    119.12 o 
   5   6   3     3215.48     2871.50     92.22 o 
   6   6   3      545.33      185.92     33.50 o 
   7   6   3       52.36       49.91     14.96 o 
   8   6   3      110.79      152.47     34.83 o 
   9   6   3       69.43      116.09     27.02 o 
  -8   7   3        9.74        7.06     10.14 o 
  -7   7   3       85.50      119.49     18.40 o 
  -6   7   3      429.94      400.09     32.87 o 
  -5   7   3        3.15        2.79     15.25 o 
  -4   7   3      579.84      540.67     51.91 o 
  -3   7   3        5.72        7.06     10.76 o 
  -2   7   3      621.84      313.93     42.13 o 
  -1   7   3        2.98       16.84     19.84 o 
   0   7   3     1444.76     1410.74     53.65 o 
   1   7   3      390.85      176.83     37.42 o 
   3   7   3      652.77      655.12     79.17 o 
   4   7   3      394.40      417.53     61.31 o 
   5   7   3      529.88      541.59     52.39 o 
   6   7   3      142.41      201.83     36.12 o 
   7   7   3      813.76     1290.64     73.07 o 
  -5   8   3       74.42       84.84     14.37 o 
  -4   8   3       19.34       15.08     15.43 o 
  -3   8   3       49.75       97.27     22.21 o 
  -2   8   3        0.99        7.04     29.03 o 
  -1   8   3      197.47       95.40     47.55 o 
   0   8   3       47.09       34.08     24.51 o 
   1   8   3      317.48      343.57     67.70 o 
   2   8   3      322.45      136.87     49.05 o 
   3   8   3       44.60      106.68     24.58 o 
   4   8   3       60.12       48.98     58.96 o 
 -14   0   4      317.93      382.10     86.64 o 
 -12   0   4      815.18      707.06     86.32 o 
 -11   0   4     1434.07     1543.14    195.56 o 
 -10   0   4      420.34      510.20     72.93 o 
  -9   0   4     2131.80     2098.79    198.98 o 
  -8   0   4      147.53       66.64     25.54 o 
  -7   0   4     8916.54     8084.81    198.98 o 
  -6   0   4      315.43      142.11     32.07 o 
  -5   0   4    15246.73    14051.28    503.84 o 
  -4   0   4      119.18      118.97     17.33 o 
  -3   0   4     5980.13     5453.53    216.47 o 
  -2   0   4      628.35      668.51     38.66 o 
  -1   0   4     2876.61     2980.54     61.67 o 
   0   0   4     8161.04     7965.74    275.32 o 
   1   0   4      609.13      623.51     15.52 o 
   2   0   4     8568.55     8666.30    132.45 o 
   3   0   4       17.24       52.35      5.56 o 
   4   0   4     2757.12     2817.20     62.06 o 
   5   0   4       89.12       62.81     10.24 o 
   6   0   4     2778.92     3024.64     87.92 o 
   7   0   4     7774.88     7888.02    150.88 o 
   8   0   4     4894.28     4704.44    214.77 o 
   9   0   4      138.87      137.07     33.75 o 
  10   0   4     1109.72     1245.77    173.62 o 
  11   0   4      632.75      717.53     58.86 o 
  12   0   4      140.57      114.44     37.56 o 
  13   0   4      896.43      870.48     91.02 o 
 -14   1   4        7.56       -1.76     36.07 o 
 -13   1   4       47.13       36.37     39.01 o 
 -12   1   4      885.68      765.89     62.92 o 
 -11   1   4       24.74       33.68     27.72 o 
 -10   1   4      210.46      329.75     52.71 o 
  -9   1   4       12.19       17.33      9.11 o 
  -8   1   4     4149.27     4243.14     96.83 o 
  -7   1   4       64.39      122.45     17.16 o 
  -6   1   4     5458.24     5613.99     93.89 o 
  -5   1   4     1270.19     1462.81     61.03 o 
  -4   1   4    10820.91    10939.84    288.17 o 
  -3   1   4       95.51      141.46     27.94 o 
  -2   1   4      566.14      562.97     21.05 o 
  -1   1   4      321.86      341.35     12.67 o 
   0   1   4    11965.36    11804.62    186.80 o 
   1   1   4      175.51      168.54      6.16 o 
   2   1   4      497.56      595.41     14.88 o 
   3   1   4      244.15      250.28     37.83 o 
   4   1   4       62.83      142.35     12.17 o 
   5   1   4     3418.07     3358.09     59.69 o 
   6   1   4      511.11      435.36     16.08 o 
   7   1   4     2992.92     3024.46     58.13 o 
   8   1   4     1077.99     1081.90     40.81 o 
   9   1   4      178.05      283.43     25.25 o 
  10   1   4     2636.28     2745.28     94.35 o 
  11   1   4      281.29      174.02     50.81 o 
  12   1   4      318.16      168.12     36.13 o 
  13   1   4        0.29        0.71     10.90 o 
 -14   2   4      149.62      261.00     30.34 o 
 -13   2   4      126.01      201.09     99.91 o 
 -12   2   4        2.22       12.32     48.68 o 
 -11   2   4        0.23        4.24     19.37 o 
 -10   2   4      612.90      371.04     41.41 o 
  -9   2   4      162.43      240.66     24.66 o 
  -8   2   4      143.95      232.98     28.82 o 
  -7   2   4       12.67        5.55     15.13 o 
  -6   2   4      213.65      307.33     24.13 o 
  -5   2   4     2707.12     2915.16     52.43 o 
  -4   2   4      893.31     1006.95     21.62 o 
  -3   2   4       39.03       27.56     10.10 o 
  -2   2   4      208.07      242.34     12.89 o 
  -1   2   4        1.12        4.59      2.20 o 
   0   2   4      263.89      213.28      9.35 o 
   1   2   4      893.05      938.28     19.36 o 
   2   2   4     3609.58     3782.02     62.13 o 
   3   2   4       45.23      103.31     13.17 o 
   4   2   4     1840.98     1837.75     42.56 o 
   5   2   4      700.74      766.15     22.62 o 
   6   2   4      414.90      490.45     23.82 o 
   7   2   4      576.05      494.62     26.02 o 
   8   2   4      119.49      232.89     16.91 o 
   9   2   4       58.89       30.10     13.38 o 
  10   2   4        6.25       23.92      7.96 o 
  11   2   4        3.41        1.18      9.39 o 
  12   2   4        3.58       13.46     15.25 o 
  13   2   4       18.14       13.20     33.72 o 
 -13   3   4       27.17       62.86     30.69 o 
 -12   3   4      545.58      476.58     65.81 o 
 -11   3   4      204.30      254.84     21.36 o 
  -9   3   4        4.29       11.92     26.75 o 
  -8   3   4     1414.38     1342.90     54.50 o 
  -7   3   4       16.16       18.26     15.51 o 
  -6   3   4     2068.73     2023.09    111.44 o 
  -5   3   4       64.31       48.15     22.42 o 
  -4   3   4      551.63      450.34     17.72 o 
  -3   3   4      106.32      192.15     30.76 o 
  -2   3   4      651.06      605.03     21.28 o 
  -1   3   4      162.10      155.44     48.98 o 
   0   3   4     2430.81     2717.73     44.79 o 
   1   3   4     3345.24     3794.15     80.63 o 
   2   3   4      154.47      136.93     50.20 o 
   3   3   4      305.56      254.71     14.94 o 
   4   3   4      843.68      831.49     36.07 o 
   5   3   4     1093.60     1108.15     34.86 o 
   6   3   4     1319.98     1293.89     47.42 o 
   7   3   4      483.67      439.31     34.39 o 
   8   3   4      234.55      202.65     41.74 o 
   9   3   4      319.05      439.95     30.70 o 
  10   3   4      352.67      558.27     25.75 o 
  11   3   4      224.62      342.35     44.16 o 
  12   3   4      447.41      734.64     36.59 o 
 -12   4   4      473.62      478.21     40.98 o 
 -11   4   4      658.83      688.32    115.36 o 
 -10   4   4       23.77       30.18     12.17 o 
  -9   4   4      874.50      798.48     50.77 o 
  -8   4   4        1.21       -0.10      5.04 o 
  -7   4   4     1580.14     1485.47     93.50 o 
  -6   4   4       18.23       21.20      9.82 o 
  -5   4   4     4501.24     4776.78     81.14 o 
  -4   4   4     1373.98     1426.15     49.79 o 
  -3   4   4     1578.65     1508.83     69.36 o 
  -2   4   4      858.50      772.48     26.08 o 
  -1   4   4     3552.29     3990.03     79.79 o 
   0   4   4     4600.16     4744.43     67.25 o 
   1   4   4       76.14       62.26     23.04 o 
   2   4   4     5806.17     5920.41     84.17 o 
   3   4   4      174.63      285.63     26.90 o 
   4   4   4     1479.65     1391.75     44.56 o 
   5   4   4      449.51      513.85     26.38 o 
   6   4   4     2120.86     1921.86     80.14 o 
   7   4   4     1999.19     1983.25     77.03 o 
   8   4   4      190.18      182.56     29.40 o 
   9   4   4      321.43      371.41     50.25 o 
  10   4   4      612.16      661.85     41.92 o 
  11   4   4      338.25      375.24     41.85 o 
 -11   5   4      227.61      289.84     84.69 o 
 -10   5   4      670.14      666.55     67.98 o 
  -9   5   4        1.26        4.90      5.37 o 
  -8   5   4      318.59      353.61     34.88 o 
  -7   5   4      276.64       96.75     31.31 o 
  -6   5   4      407.12      117.31     23.89 o 
  -5   5   4     2036.65     2120.47     57.39 o 
  -4   5   4      800.23      788.56     59.72 o 
  -3   5   4      348.53      345.00     55.46 o 
  -2   5   4      549.44      164.50     23.06 o 
  -1   5   4     3890.03     3863.10    123.18 o 
   0   5   4     1951.67     2042.36     37.26 o 
   1   5   4     3125.93     3113.37     60.65 o 
   2   5   4       16.86       55.29      9.14 o 
   3   5   4     4318.06     4262.22     95.46 o 
   4   5   4       26.91       47.76     10.54 o 
   5   5   4     4570.08     4244.51     92.27 o 
   6   5   4        1.59        4.84     16.78 o 
   7   5   4     1235.76     1250.19     81.98 o 
   8   5   4      383.46      427.72     49.49 o 
   9   5   4       16.63        9.32      7.44 o 
  10   5   4      279.23      400.01     32.81 o 
 -10   6   4       36.33       36.36      9.42 o 
  -9   6   4      364.52      555.41     30.36 o 
  -8   6   4        1.42       -4.07     24.00 o 
  -7   6   4       48.71       42.67     20.66 o 
  -6   6   4        1.47       -4.45     19.90 o 
  -5   6   4      467.09      504.51     47.64 o 
  -4   6   4      936.37     1025.63     87.21 o 
  -3   6   4       17.20       31.38     14.86 o 
  -2   6   4      169.03      124.54     36.50 o 
  -1   6   4     2766.84     2554.38     85.82 o 
   0   6   4     1399.28     1338.59     68.96 o 
   1   6   4       22.11       25.83     20.11 o 
   2   6   4     1654.72     1668.56     76.98 o 
   3   6   4        0.62        6.31      9.99 o 
   4   6   4     1003.25      956.58     69.51 o 
   5   6   4       13.57       18.91      8.47 o 
   6   6   4      346.27      553.69     97.98 o 
   7   6   4      104.92       66.28     28.43 o 
   8   6   4       15.78       30.31     11.21 o 
   9   6   4        1.09       -2.70     24.67 o 
  -8   7   4        4.83       -0.25      9.40 o 
  -7   7   4       16.21       13.31     15.51 o 
  -6   7   4      198.80      295.17     39.63 o 
  -5   7   4       53.26       36.91     23.55 o 
  -4   7   4        7.53        5.29     14.32 o 
  -3   7   4       61.51       72.54     15.62 o 
  -2   7   4       61.38       51.97     18.72 o 
  -1   7   4       10.72       12.45     25.16 o 
   0   7   4       30.54       18.93     23.60 o 
   1   7   4       24.13       18.08     24.26 o 
   2   7   4      393.39      449.89     82.73 o 
   3   7   4       34.96       46.06     28.89 o 
   4   7   4        2.46        7.45     15.12 o 
   5   7   4        4.00        4.72     17.85 o 
   6   7   4        0.01       -6.82     19.14 o 
   7   7   4       53.62       45.78     15.15 o 
  -4   8   4       46.28      120.62     42.88 o 
  -3   8   4      425.19      568.63     36.15 o 
  -2   8   4      303.84      466.08     39.35 o 
  -1   8   4        6.74       -0.29     67.44 o 
   0   8   4       61.49      131.26     21.06 o 
   1   8   4       17.75       14.70     24.31 o 
   2   8   4      268.47      425.57     65.94 o 
   3   8   4       50.34       57.32     25.39 o 
   4   8   4      112.83      154.41     24.83 o 
 -13   1   5        0.37        8.15     40.58 o 
 -12   1   5     1728.51     1899.44    144.72 o 
 -11   1   5       14.04       39.87     28.97 o 
 -10   1   5     2294.34     2089.52     72.07 o 
  -9   1   5       31.42       30.78     17.55 o 
  -8   1   5     1404.95     1397.58     46.72 o 
  -7   1   5     1312.18     1283.50     42.82 o 
  -6   1   5     6539.50     6622.48    118.16 o 
  -5   1   5        3.71        7.07      9.38 o 
  -4   1   5     1447.79     1444.16     44.57 o 
  -3   1   5     2671.58     2937.04     69.33 o 
  -2   1   5     1540.95     1743.26     41.10 o 
  -1   1   5     1482.82     1856.42     54.79 o 
   0   1   5     1291.19     1329.51     28.46 o 
   1   1   5     1004.50      960.41     18.01 o 
   2   1   5     4255.80     4497.28     59.39 o 
   3   1   5       23.12      111.89     13.30 o 
   4   1   5     2704.55     2682.76     43.20 o 
   5   1   5       33.19       29.36      9.77 o 
   6   1   5     6567.75     6619.99    108.62 o 
   7   1   5      403.01      160.03     31.48 o 
   8   1   5     3674.30     3482.99     88.86 o 
   9   1   5      577.52      500.31     28.92 o 
  10   1   5     1901.00     1970.60     63.38 o 
  11   1   5       39.87       78.68      8.83 o 
  12   1   5      493.99      470.22     41.18 o 
  13   1   5       24.21       64.83     10.64 o 
 -14   2   5        0.84       11.82     34.04 o 
 -13   2   5     1136.23      929.49    117.70 o 
 -12   2   5      117.44       68.61     30.20 o 
 -11   2   5     1103.60     1070.73    106.44 o 
 -10   2   5      563.75      202.45     35.95 o 
  -9   2   5     4197.80     4242.16    139.70 o 
  -8   2   5      348.23      306.37     46.89 o 
  -7   2   5     2919.05     2689.50     75.15 o 
  -6   2   5     1258.35     1216.06     45.20 o 
  -5   2   5     3355.65     3734.87    114.25 o 
  -4   2   5     3220.71     3076.43     90.28 o 
  -3   2   5      742.77      642.81     44.12 o 
  -2   2   5     2240.10     2214.23     58.06 o 
  -1   2   5      126.05      178.31     22.33 o 
   0   2   5     1230.05     1096.85     20.78 o 
   1   2   5      943.75      963.31     24.38 o 
   2   2   5     6055.38     6139.53     75.72 o 
   3   2   5     1809.44     1803.86     47.90 o 
   4   2   5      821.15      788.38     28.57 o 
   5   2   5     4639.75     4376.69     69.81 o 
   6   2   5     1954.77     1883.74     51.65 o 
   7   2   5     9118.59     8859.60    142.21 o 
   8   2   5        2.50       13.77     10.45 o 
   9   2   5     1972.79     1924.95     44.62 o 
  10   2   5       43.76       67.04     10.05 o 
  11   2   5      844.15      349.52     57.74 o 
  12   2   5      254.20       94.31     28.85 o 
 -13   3   5       18.81       34.83     11.69 o 
 -12   3   5      969.35      560.64     73.10 o 
 -11   3   5       25.80       44.82     15.59 o 
 -10   3   5     1705.39     1641.07     71.08 o 
  -9   3   5      718.50      281.05     54.50 o 
  -8   3   5      477.25      426.06     35.32 o 
  -7   3   5     1428.07     1411.94    119.56 o 
  -6   3   5     1642.48     1615.27     76.14 o 
  -5   3   5     4561.24     4796.05     97.48 o 
  -4   3   5      104.72       99.12     20.55 o 
  -3   3   5     5092.05     5165.27    143.15 o 
  -2   3   5        8.33       31.70      8.47 o 
  -1   3   5     3996.99     3901.51     67.56 o 
   0   3   5      375.53      472.75     21.84 o 
   1   3   5     7606.48     7780.16     99.89 o 
   2   3   5        3.33        6.09      3.58 o 
   3   3   5     1512.69     1424.81     36.19 o 
   4   3   5     1215.14     1136.62     33.55 o 
   5   3   5     5480.13     5277.53    117.11 o 
   6   3   5       69.28       48.09     21.71 o 
   7   3   5     1109.46     1143.40     38.28 o 
   8   3   5     1741.45     1533.45     59.95 o 
   9   3   5       36.09       43.55      9.67 o 
  10   3   5      980.25      324.70     66.05 o 
  11   3   5       28.06       25.26     21.56 o 
  12   3   5      369.48      648.65     77.12 o 
 -12   4   5        9.40       23.56     12.95 o 
 -11   4   5       56.87       93.01     21.56 o 
 -10   4   5      169.41       69.56     38.74 o 
  -9   4   5      368.54      543.88     57.45 o 
  -8   4   5      216.14      325.30     43.90 o 
  -7   4   5      141.86      218.04     12.74 o 
  -6   4   5     2872.98     3048.16     65.43 o 
  -5   4   5       21.76       53.53     11.60 o 
  -4   4   5     3833.18     3993.02     95.35 o 
  -3   4   5      360.35      470.38     26.20 o 
  -2   4   5     4237.58     4530.06     71.02 o 
  -1   4   5     1155.37     1189.24     38.33 o 
   0   4   5      655.16      518.77     22.58 o 
   1   4   5     1779.80     1880.93     41.19 o 
   2   4   5     4665.92     4543.66     96.21 o 
   3   4   5        6.03        9.11      5.19 o 
   4   4   5     1102.10     1072.59     40.54 o 
   5   4   5      775.34      582.28    185.48 o 
   6   4   5      394.27      295.97     57.49 o 
   7   4   5       89.64       83.63     17.87 o 
   8   4   5      173.62      133.23     30.89 o 
   9   4   5       47.68       42.11      7.91 o 
  10   4   5      187.89      268.56     38.33 o 
  11   4   5      134.84      147.71     30.12 o 
 -11   5   5       17.49       -5.60     27.77 o 
 -10   5   5      168.74      262.81     46.96 o 
  -9   5   5       86.08      109.54     21.73 o 
  -8   5   5      433.45      513.33     29.33 o 
  -7   5   5      172.99      258.09     13.35 o 
  -6   5   5       17.18       33.45     10.27 o 
  -5   5   5      304.90      161.26     32.11 o 
  -4   5   5     1211.14     1190.15     51.56 o 
  -3   5   5        2.17        0.98     11.84 o 
  -2   5   5        2.97        2.38      7.92 o 
  -1   5   5      335.50      111.41     44.68 o 
   0   5   5      313.57      552.44     41.91 o 
   1   5   5      688.04      541.53     56.93 o 
   2   5   5      298.44      191.83     55.19 o 
   3   5   5       35.20       81.87     15.49 o 
   4   5   5       14.86        9.22     10.76 o 
   5   5   5        0.15        0.80      7.68 o 
   6   5   5      589.66      500.87     32.94 o 
   7   5   5      359.32      507.72     43.69 o 
   8   5   5       56.58       50.20     13.12 o 
   9   5   5      133.72      143.54     25.58 o 
  10   5   5       56.02       58.79     14.08 o 
 -10   6   5      132.97      216.92     48.27 o 
  -9   6   5      152.89      183.40     36.10 o 
  -8   6   5        6.77        9.30     14.10 o 
  -7   6   5      230.64      119.79     32.30 o 
  -6   6   5       92.94      126.99     27.88 o 
  -5   6   5      118.54      167.38     23.60 o 
  -4   6   5     1000.92     1075.69    108.41 o 
  -3   6   5       96.49       74.94     14.93 o 
  -2   6   5     3179.62     3158.37     79.19 o 
  -1   6   5      860.61      820.63     52.38 o 
   0   6   5     2746.19     2753.23     98.82 o 
   1   6   5     1435.02     1272.20     71.59 o 
   2   6   5      818.15      257.31     66.02 o 
   3   6   5        3.37        6.92      9.83 o 
   4   6   5     1151.45     1260.29    104.14 o 
   5   6   5      643.74      184.82     33.86 o 
   6   6   5      299.90      452.71     40.00 o 
   7   6   5        3.49        8.86     10.67 o 
   8   6   5       27.36       24.64     15.13 o 
   9   6   5       55.47       71.04     32.00 o 
  -8   7   5      270.56      397.41     42.53 o 
  -7   7   5      221.10      241.46     41.55 o 
  -6   7   5      146.29      193.39     35.97 o 
  -5   7   5     1164.97     1203.04     79.28 o 
  -4   7   5      111.45       61.44     27.22 o 
  -3   7   5     1035.27     1004.00     43.93 o 
  -2   7   5      108.25      197.92     19.94 o 
  -1   7   5     2621.56     2499.48     98.53 o 
   0   7   5       89.45      145.70     14.19 o 
   1   7   5     1083.63      917.26    158.29 o 
   2   7   5      110.59      150.18     17.67 o 
   3   7   5      451.03      710.49     79.96 o 
   4   7   5       15.87        4.96     29.46 o 
   5   7   5      548.26      727.11     64.85 o 
   6   7   5      182.56      177.79     37.23 o 
   7   7   5       18.57       19.12     14.22 o 
  -4   8   5      118.65       80.10     41.96 o 
  -3   8   5       43.06        5.28     41.94 o 
  -2   8   5       21.15       71.93     17.92 o 
  -1   8   5       22.46       22.34     28.39 o 
   0   8   5      638.05      466.00     80.02 o 
   1   8   5      366.28      453.49     57.95 o 
   2   8   5      144.53       99.63     41.87 o 
   3   8   5       32.92       89.79     22.79 o 
 -14   0   6      370.84      448.60     99.30 o 
 -13   0   6     2079.67     1865.96    237.21 o 
 -12   0   6      574.92      483.36     85.61 o 
 -11   0   6     3489.17     3341.13    280.05 o 
 -10   0   6     1307.40     1402.35    169.19 o 
  -9   0   6     3367.62     3477.13    106.94 o 
  -8   0   6     2776.13     2593.19    133.69 o 
  -7   0   6      622.60      623.65     48.06 o 
  -6   0   6     5633.18     5645.06    224.46 o 
  -5   0   6      662.80      801.17     29.22 o 
  -4   0   6     7446.26     6882.97    278.62 o 
  -2   0   6       77.55       41.40     12.92 o 
  -1   0   6     5134.13     5173.49    121.61 o 
   0   0   6     1032.19     1361.04     98.84 o 
   1   0   6    22613.46    20260.42    685.51 o 
   2   0   6    11506.72    11040.43    215.90 o 
   3   0   6     3040.02     2749.93     63.36 o 
   4   0   6       71.82      106.34     10.28 o 
   5   0   6    11762.63    11687.34    215.27 o 
   6   0   6      258.75      289.28     34.80 o 
   7   0   6    15694.31    15085.78    345.41 o 
   8   0   6     1034.19     1053.04     79.75 o 
   9   0   6     4925.89     4744.73    132.82 o 
  10   0   6       16.77       17.60     25.81 o 
  11   0   6      508.96     1042.47     51.46 o 
  12   0   6      389.23      361.12     31.73 o 
  13   0   6       25.52       16.42     13.49 o 
 -13   1   6       14.92       12.69     24.69 o 
 -12   1   6      665.05      385.00     75.65 o 
 -11   1   6       22.39       59.51     34.73 o 
 -10   1   6     2309.60     2039.24    149.09 o 
  -9   1   6     2112.25     2125.85     83.18 o 
  -8   1   6      110.93      120.00     15.48 o 
  -7   1   6     5289.10     5119.76    153.12 o 
  -6   1   6      275.61      253.79     20.19 o 
  -5   1   6     6652.06     6756.64    168.31 o 
  -4   1   6     1993.06     2369.25     66.16 o 
  -3   1   6     1843.89     1720.17     36.37 o 
  -2   1   6     4666.61     4957.45     97.23 o 
  -1   1   6    10888.69    11044.29    153.19 o 
   0   1   6      192.47      189.73     12.12 o 
   1   1   6     2540.76     2720.86     44.88 o 
   2   1   6     4056.52     4163.75     57.06 o 
   3   1   6     1044.09      966.86     26.93 o 
   4   1   6     3614.97     3579.72     61.93 o 
   5   1   6      165.95      223.32     34.76 o 
   6   1   6     2276.53     2307.71     68.39 o 
   7   1   6       60.37      192.44     28.02 o 
   8   1   6     1159.98     1002.74     55.79 o 
   9   1   6       38.91       43.95     11.03 o 
  10   1   6      706.65      707.59     45.24 o 
  11   1   6      309.29      578.64     99.72 o 
  12   1   6      530.46      801.09     39.70 o 
  13   1   6      395.14      273.24     54.94 o 
 -14   2   6        0.03       -4.98     25.80 o 
 -13   2   6       71.84      115.87     21.71 o 
 -12   2   6       18.28       13.14     38.14 o 
 -11   2   6        1.63        3.81     33.23 o 
 -10   2   6      399.47      150.45     32.54 o 
  -9   2   6      489.90      532.65     31.04 o 
  -8   2   6      287.28      149.21     46.14 o 
  -7   2   6       61.96       47.70     42.10 o 
  -6   2   6      191.56      297.84     43.47 o 
  -5   2   6       90.50      164.25     26.71 o 
  -4   2   6     1647.60     1787.64     61.12 o 
  -3   2   6      354.43       90.56     35.04 o 
  -2   2   6       46.22       58.59     12.68 o 
  -1   2   6       29.66       31.84      4.24 o 
   0   2   6       36.58       24.71      5.41 o 
   1   2   6     1199.32     1301.27     27.33 o 
   2   2   6      413.36      361.23     33.59 o 
   4   2   6       63.41       25.89      9.91 o 
   6   2   6      550.05      436.69     24.99 o 
   7   2   6      337.43      236.69     39.16 o 
   8   2   6      571.70      668.57     38.13 o 
   9   2   6        8.35       17.61      9.41 o 
  10   2   6       39.71       31.28     15.16 o 
  11   2   6       12.99        5.49     26.02 o 
  12   2   6      301.66      459.78     69.90 o 
 -13   3   6       57.00       64.02     44.87 o 
 -12   3   6      425.37      402.93     53.78 o 
 -11   3   6      541.22      597.12    126.77 o 
 -10   3   6        2.39        3.04     21.48 o 
  -9   3   6      150.58      134.62     95.10 o 
  -8   3   6     1062.75     1107.94     57.08 o 
  -7   3   6      753.99      807.98     36.38 o 
  -6   3   6      595.82      309.96     48.91 o 
  -5   3   6        6.56        5.30     18.25 o 
  -4   3   6      402.46      199.56     37.38 o 
  -3   3   6       28.25      123.51     11.41 o 
  -2   3   6     1067.58     1176.08     32.84 o 
  -1   3   6      434.21      527.68     17.77 o 
   0   3   6     1894.40     2041.83     43.71 o 
   1   3   6       98.21      137.48      9.85 o 
   2   3   6     1948.33     1967.67     42.62 o 
   3   3   6     1134.27     1103.88     54.74 o 
   4   3   6     2260.52     2162.94     65.91 o 
   5   3   6        7.12       30.59      6.67 o 
   6   3   6     1641.10     1537.01     87.11 o 
   7   3   6      443.80      467.79     87.20 o 
   8   3   6      406.99      380.81     82.76 o 
   9   3   6      468.92      608.91     57.05 o 
  10   3   6      305.74      506.36     28.48 o 
  11   3   6       32.60       54.81     19.76 o 
  12   3   6        6.92       13.49     33.43 o 
 -12   4   6      114.33      216.85     28.87 o 
 -11   4   6       87.16      144.96     23.26 o 
 -10   4   6      690.79      642.14     44.42 o 
  -9   4   6      152.20      270.84     17.92 o 
  -8   4   6      211.77       93.98     33.38 o 
  -7   4   6        6.57        6.98      9.77 o 
  -6   4   6     2153.77     2072.75    116.02 o 
  -5   4   6      187.15      418.21     48.83 o 
  -4   4   6     1785.52     1830.14     72.55 o 
  -3   4   6      110.37      275.45     24.53 o 
  -2   4   6     2438.07     2407.39     42.79 o 
  -1   4   6     1371.66     1414.93     36.00 o 
   0   4   6     1185.92     1185.14     36.01 o 
   1   4   6     4431.75     4265.54     74.43 o 
   2   4   6      277.08      203.10     34.71 o 
   3   4   6      903.74      529.49    187.67 o 
   4   4   6      312.95      347.94     38.10 o 
   5   4   6     1032.11      947.71     80.51 o 
   6   4   6      402.26      419.76     44.35 o 
   7   4   6      911.24      904.17     36.80 o 
   8   4   6       93.99      192.76     15.37 o 
   9   4   6      471.16      559.15     42.34 o 
  10   4   6      423.99      313.39     88.76 o 
  11   4   6       82.17      175.38     25.23 o 
 -10   5   6      130.98      210.17     27.14 o 
  -9   5   6      160.01       89.22     61.04 o 
  -8   5   6       66.10      114.36     16.13 o 
  -7   5   6     2379.78     2472.79     71.52 o 
  -6   5   6      161.67       77.41     22.15 o 
  -5   5   6      711.03      710.81     42.39 o 
  -4   5   6     1057.16     1113.72     57.72 o 
  -3   5   6     3624.20     3780.60     74.72 o 
  -2   5   6      540.67      633.12     38.11 o 
  -1   5   6     2757.03     2904.67     54.73 o 
   0   5   6     1085.28     1021.99     42.08 o 
   1   5   6      261.87      368.08     23.83 o 
   2   5   6     1050.12      821.59     42.74 o 
   3   5   6       59.05       88.95      9.91 o 
   4   5   6     1404.18     1367.82     65.16 o 
   5   5   6       70.10      129.85     17.03 o 
   6   5   6      474.04      380.34     54.26 o 
   7   5   6      150.06      247.57     27.92 o 
   8   5   6        5.73       11.65     11.22 o 
   9   5   6      101.21      167.30     22.11 o 
  10   5   6      490.33      514.32     56.52 o 
 -10   6   6      231.75      293.68    102.75 o 
  -9   6   6        1.34       -1.39     23.32 o 
  -8   6   6       93.07       84.93     26.73 o 
  -7   6   6      132.15      117.90     28.42 o 
  -6   6   6      553.69      682.05    100.09 o 
  -5   6   6      370.07      364.20     85.66 o 
  -4   6   6      495.11      547.96     40.25 o 
  -3   6   6       10.20       28.94     11.59 o 
  -2   6   6     1209.76     1252.95     52.29 o 
  -1   6   6      477.98      196.85     34.73 o 
   0   6   6      125.45      210.51     19.67 o 
   1   6   6       11.75       14.68     11.11 o 
   2   6   6      156.02      121.29     39.59 o 
   3   6   6      146.48      213.73     15.05 o 
   4   6   6        2.61        5.80     11.81 o 
   5   6   6      359.57      508.46     71.09 o 
   6   6   6        0.19       -4.77     18.36 o 
   7   6   6       42.10       26.92     20.67 o 
   8   6   6       46.25       86.06     19.60 o 
  -8   7   6       54.10       66.21     18.58 o 
  -7   7   6        3.67        7.05     25.42 o 
  -6   7   6       57.08       91.19     19.19 o 
  -5   7   6       23.56       18.85     21.61 o 
  -4   7   6       36.49       47.10     31.37 o 
  -3   7   6       42.38       66.31     17.51 o 
  -2   7   6        4.24       13.28     11.51 o 
  -1   7   6        6.98        4.53     11.00 o 
   0   7   6       59.53       67.79     14.42 o 
   1   7   6       88.34      107.37     22.06 o 
   2   7   6       24.02       28.36     12.88 o 
   3   7   6       69.11       75.11     18.99 o 
   4   7   6       51.85       69.36     14.83 o 
   5   7   6       49.25       24.39     33.33 o 
   6   7   6       47.68       50.02     17.85 o 
  -4   8   6      382.41      563.48     47.89 o 
  -3   8   6       47.63       66.28     19.65 o 
  -2   8   6      182.77      381.25     72.49 o 
  -1   8   6       66.60       52.44     33.96 o 
   0   8   6      614.24      775.06     66.22 o 
   1   8   6      414.47      346.67    111.81 o 
   2   8   6       23.74       36.35     15.23 o 
   3   8   6       75.02      103.99     38.23 o 
 -14   1   7       80.07      111.47     75.10 o 
 -13   1   7      655.68      698.85    124.76 o 
 -12   1   7      510.81      849.58     54.40 o 
 -11   1   7      910.66      458.78     60.44 o 
 -10   1   7      435.95      433.25     38.23 o 
  -9   1   7       14.01       19.49     18.42 o 
  -8   1   7      546.39      523.45     32.46 o 
  -7   1   7     1243.80     1179.22     34.52 o 
  -6   1   7        2.59        4.36     10.05 o 
  -5   1   7      261.12      229.13     21.53 o 
  -4   1   7        3.56       15.81      4.68 o 
  -3   1   7        1.26        9.42      8.76 o 
  -2   1   7      282.90      321.98     39.30 o 
  -1   1   7     5502.23     5963.70     97.57 o 
   0   1   7     5098.68     5188.52    102.37 o 
   1   1   7     2487.40     2604.55     38.24 o 
   2   1   7     8405.90     8116.28    116.96 o 
   3   1   7     2500.83     2744.24     42.60 o 
   4   1   7     6108.46     6311.89     79.56 o 
   5   1   7      810.86      813.28     27.31 o 
   6   1   7     1581.84     1495.09     76.19 o 
   7   1   7     4242.65     4178.13    169.01 o 
   8   1   7      454.16      500.52     90.89 o 
   9   1   7       78.09       55.45     29.92 o 
  11   1   7        2.96       25.73     10.92 o 
  12   1   7        6.21       17.18     10.27 o 
 -12   2   7     1354.93     1398.44    105.42 o 
 -11   2   7      422.34      522.49     45.41 o 
 -10   2   7     1246.35     1233.29    173.78 o 
  -9   2   7        4.73        8.60     21.30 o 
  -8   2   7     1726.02     1804.69     72.02 o 
  -7   2   7       44.05       88.49     11.66 o 
  -6   2   7      890.87      796.13     71.00 o 
  -5   2   7     2723.39     2672.62     58.48 o 
  -4   2   7      373.02      329.23     21.50 o 
  -3   2   7       17.09       39.05      9.24 o 
  -2   2   7       14.24       43.14     10.55 o 
  -1   2   7    12569.63    12492.78    175.01 o 
   0   2   7        0.67        6.58      3.13 o 
   1   2   7    14234.43    14084.25    163.81 o 
   2   2   7     1749.51     1874.23     58.17 o 
   3   2   7     2970.23     2633.66     92.18 o 
   4   2   7      271.98      291.67     19.68 o 
   5   2   7     4099.14     4233.85     93.50 o 
   6   2   7     3459.60     3407.26     73.72 o 
   7   2   7     3592.47     3390.49     71.90 o 
   8   2   7      113.08      180.27     15.67 o 
   9   2   7      285.29      364.14     16.80 o 
  10   2   7     1332.19     1294.45    131.93 o 
  11   2   7       52.31       72.12     25.01 o 
  12   2   7      287.68      466.95    105.86 o 
 -13   3   7      120.21      216.53     28.75 o 
 -12   3   7       26.71       19.94     17.60 o 
 -11   3   7     1278.92      998.06    230.52 o 
 -10   3   7       12.50       17.46     22.29 o 
  -9   3   7      595.21      295.32    103.61 o 
  -8   3   7       45.35       49.69      7.78 o 
  -7   3   7     4513.97     4309.99    109.81 o 
  -5   3   7     2654.73     2506.83     80.27 o 
  -4   3   7     1682.74     1696.21     52.41 o 
  -3   3   7     2051.99     2045.23     68.44 o 
  -2   3   7     4461.77     4487.46     88.44 o 
  -1   3   7     4982.24     5000.32     75.12 o 
   0   3   7     1854.47     1727.67     40.39 o 
   1   3   7       10.59       30.17      7.12 o 
   2   3   7     4525.01     4597.16     71.81 o 
   3   3   7      367.56      326.72     21.11 o 
   4   3   7     3048.87     3108.73     65.61 o 
   5   3   7      306.65      511.62     30.36 o 
   6   3   7      598.05      624.98     36.34 o 
   7   3   7     3303.27     3255.59     74.21 o 
   8   3   7      157.85      172.18     16.79 o 
   9   3   7      178.23      278.97     23.99 o 
  10   3   7       63.38      128.19     15.83 o 
  11   3   7      638.95      808.07     49.73 o 
 -12   4   7      110.82      197.76     20.31 o 
 -11   4   7       43.82       23.53     28.94 o 
 -10   4   7       77.12      174.37     22.92 o 
  -9   4   7     1377.09     1492.43    132.28 o 
  -7   4   7        2.58        7.76     10.02 o 
  -6   4   7      100.15      167.90     45.33 o 
  -5   4   7     3251.27     3205.43     94.32 o 
  -4   4   7     1323.80     1327.96     55.85 o 
  -3   4   7      342.42      542.78     73.80 o 
  -2   4   7     2922.70     2815.44     52.74 o 
  -1   4   7     1656.31     1767.40     41.90 o 
   0   4   7     2193.83     2267.06     45.56 o 
   1   4   7      302.04      410.09     28.44 o 
   2   4   7      340.97      388.00     39.82 o 
   3   4   7       16.14       41.17      6.60 o 
   4   4   7      195.30      300.90     36.39 o 
   5   4   7      157.34      177.03     21.65 o 
   6   4   7       23.01       65.78      7.10 o 
   7   4   7      169.80      175.95     37.20 o 
   8   4   7       24.34       41.59      7.41 o 
   9   4   7      228.52      245.13     39.44 o 
  10   4   7      498.50      615.68     73.02 o 
  11   4   7        7.02       18.47      8.93 o 
 -11   5   7       98.73      137.94     78.48 o 
 -10   5   7       16.34       13.20     26.92 o 
  -9   5   7        4.97       12.43     31.13 o 
  -8   5   7        9.73        4.48      9.96 o 
  -7   5   7       18.24       19.36     19.55 o 
  -6   5   7       13.21       19.74      7.40 o 
  -5   5   7       98.75      178.42     32.02 o 
  -4   5   7      371.51      570.19     43.83 o 
  -3   5   7      311.44      141.91     65.38 o 
  -2   5   7      345.94      149.05     32.29 o 
  -1   5   7      204.67      218.79     21.24 o 
   0   5   7      396.01      424.03     51.75 o 
   1   5   7        7.86       25.57     11.29 o 
   2   5   7      354.34      348.58     29.76 o 
   3   5   7       45.96       60.06     10.09 o 
   4   5   7      115.79      168.50     27.82 o 
   5   5   7       95.23      131.95     23.88 o 
   6   5   7        0.24       -5.21      8.67 o 
   7   5   7        9.69       19.53     11.07 o 
   8   5   7      124.06       74.84     36.21 o 
   9   5   7       69.60       85.21     18.62 o 
  10   5   7        0.03       17.01     28.99 o 
 -10   6   7      436.43      146.69     48.22 o 
  -9   6   7        4.82       13.05     15.54 o 
  -8   6   7     1330.03     1235.89     67.72 o 
  -7   6   7       85.95      106.61     18.59 o 
  -6   6   7      837.44      938.56     48.81 o 
  -5   6   7      655.68      578.31     43.17 o 
  -4   6   7      612.99      710.71     53.93 o 
  -3   6   7      796.03      736.64     39.87 o 
  -2   6   7      433.50      469.46     32.00 o 
  -1   6   7      932.05      947.59     69.48 o 
   0   6   7      295.59       89.18     33.41 o 
   1   6   7      231.38      350.16     34.36 o 
   2   6   7       20.61       24.34     14.35 o 
   3   6   7      147.84      213.91     20.93 o 
   4   6   7      265.65      380.56     71.77 o 
   5   6   7      294.93      392.71     28.33 o 
   6   6   7       58.96       63.32     26.39 o 
   7   6   7      147.55      114.06     37.27 o 
   8   6   7      203.88      312.91     31.20 o 
  -7   7   7      664.77      747.72     58.53 o 
  -6   7   7      202.62      265.22     21.56 o 
  -5   7   7      485.94      607.26     34.10 o 
  -4   7   7     1041.15     1029.00     55.14 o 
  -3   7   7      690.96      360.57     68.58 o 
  -2   7   7     1282.59     1318.24     73.70 o 
  -1   7   7      582.30      879.47     47.81 o 
   0   7   7     1091.93     1018.98     74.10 o 
   1   7   7        2.23        3.50      8.59 o 
   2   7   7      259.54      414.48     36.26 o 
   3   7   7       42.24       73.06     15.89 o 
   4   7   7      463.08      610.52     37.04 o 
   5   7   7       25.04       34.72     27.40 o 
   6   7   7       16.28       19.93     49.56 o 
  -3   8   7       28.64       44.57     16.07 o 
  -2   8   7       87.62       70.60     32.07 o 
  -1   8   7      336.40      638.62     85.18 o 
   0   8   7      267.54      278.18     33.05 o 
   1   8   7      123.86      180.30     50.03 o 
   2   8   7        8.08       14.46     39.41 o 
 -14   0   8      580.27      454.66     80.29 o 
 -13   0   8       23.30       17.89     58.36 o 
 -12   0   8     2653.22     2539.39    164.29 o 
 -11   0   8      255.52      134.21     56.39 o 
 -10   0   8     2176.60     2013.14     93.53 o 
  -9   0   8      569.21      354.79     38.71 o 
  -8   0   8       51.28       95.35     29.97 o 
  -7   0   8     3561.92     3530.76     89.52 o 
  -6   0   8       31.37       72.96     20.53 o 
  -5   0   8    12656.69    13011.98    829.24 o 
  -4   0   8      669.79      841.27     67.98 o 
  -3   0   8       40.80       39.54     13.73 o 
  -2   0   8      340.92      348.17     34.17 o 
  -1   0   8     6652.02     6365.11    104.14 o 
   0   0   8     4662.79     4609.06    203.19 o 
   1   0   8    26735.40    24761.74    442.79 o 
   2   0   8    20057.55    19820.65    546.44 o 
   3   0   8     2735.28     2745.34     87.35 o 
   4   0   8     1702.29     1415.54     32.73 o 
   5   0   8     2041.71     2014.78     49.18 o 
   6   0   8     8795.87     9441.31    239.05 o 
   7   0   8      111.50      165.22     17.02 o 
   8   0   8      225.66      400.85     24.37 o 
   9   0   8      239.26      154.17     20.56 o 
  10   0   8     1370.71     1521.17    211.91 o 
  11   0   8       43.88       61.88     10.56 o 
  12   0   8       36.35       31.67     31.97 o 
 -14   1   8       12.58        3.81     69.50 o 
 -13   1   8      724.32      795.34     97.43 o 
 -12   1   8        0.47        3.74     23.92 o 
 -11   1   8     1293.58     1105.49    122.04 o 
 -10   1   8     2336.36     2181.47    161.10 o 
  -9   1   8      498.03      504.98     41.24 o 
  -8   1   8       27.49       23.16     20.80 o 
  -7   1   8      420.35      436.35     36.36 o 
  -6   1   8     2571.21     2435.36     88.87 o 
  -5   1   8     1439.88     1617.26     56.69 o 
  -4   1   8     1306.59     1140.53     29.21 o 
  -3   1   8       33.91       33.54      9.72 o 
  -2   1   8     8554.96     8775.46    142.86 o 
  -1   1   8     1623.27     1735.84     34.97 o 
   0   1   8    11347.41    11640.86    178.65 o 
   1   1   8     1835.23     1756.20     32.76 o 
   2   1   8     6577.51     6463.21     82.91 o 
   3   1   8     4045.74     3946.72     77.89 o 
   4   1   8     4277.51     4427.31     89.56 o 
   5   1   8     1267.14     1247.76     79.08 o 
   6   1   8      479.63      495.12     51.59 o 
   7   1   8     5131.07     4946.70    160.07 o 
   8   1   8      995.21      968.30     54.56 o 
   9   1   8        7.98       21.48      6.65 o 
  10   1   8       33.69       31.69      9.85 o 
  11   1   8       67.91       63.56     38.43 o 
  12   1   8      800.60     1009.44     71.10 o 
 -13   2   8       78.49       80.36     33.80 o 
 -12   2   8       94.46       68.04     32.90 o 
 -11   2   8      610.99      550.14     51.16 o 
 -10   2   8      304.68      205.86     34.29 o 
  -9   2   8     1463.09     1415.82     69.03 o 
  -8   2   8        6.46       -0.96     11.80 o 
  -7   2   8      324.20      268.11     48.50 o 
  -6   2   8     1226.96     1180.19     77.92 o 
  -5   2   8        2.50        7.37      4.96 o 
  -4   2   8      515.95      619.73     27.03 o 
  -3   2   8       66.28      168.46     25.67 o 
  -2   2   8     3281.17     3833.40     74.12 o 
  -1   2   8      226.67      423.84     50.42 o 
   0   2   8      282.31       98.67     19.66 o 
   1   2   8      103.41      172.24     16.25 o 
   2   2   8      530.33      255.59     41.57 o 
   3   2   8     2574.95     2805.30     62.46 o 
   4   2   8      749.05      647.27     76.58 o 
   5   2   8      102.38      219.56     33.63 o 
   6   2   8     2439.56     2528.38     65.61 o 
   7   2   8      941.33      894.25     59.95 o 
   8   2   8        0.93        3.66      5.29 o 
   9   2   8      355.97      451.23     41.64 o 
  10   2   8      726.49      685.40     84.20 o 
  11   2   8       50.73       90.53     13.82 o 
  12   2   8      143.37      131.64     95.95 o 
 -13   3   8      252.01       68.70     41.10 o 
 -12   3   8       12.96       18.45     13.74 o 
 -11   3   8      159.76      293.84     55.03 o 
 -10   3   8      276.53      257.14     35.97 o 
  -9   3   8      222.97      384.93     33.33 o 
  -8   3   8      171.59      235.84     29.50 o 
  -7   3   8      131.91      247.21     17.73 o 
  -6   3   8       82.98      145.60     48.41 o 
  -4   3   8      610.70      315.64     55.12 o 
  -3   3   8      234.57      332.07     57.45 o 
  -2   3   8     1484.10     1496.40    119.63 o 
  -1   3   8      923.03      911.94     24.30 o 
   0   3   8      378.64      386.42     18.59 o 
   1   3   8     1542.26     1604.04     36.93 o 
   2   3   8     1969.67     2046.81     58.98 o 
   3   3   8       15.58       11.82     10.50 o 
   4   3   8      399.80      334.98     86.33 o 
   5   3   8      616.32      401.09     23.39 o 
   6   3   8      622.73      601.06     31.85 o 
   7   3   8       49.21      110.50     12.26 o 
   8   3   8      213.34      332.60     23.60 o 
   9   3   8      356.68      310.09     36.18 o 
  10   3   8      104.63      125.30     29.18 o 
  11   3   8       78.84       73.94     11.22 o 
 -12   4   8      757.48     1058.75    134.96 o 
 -11   4   8        1.52       -0.59     11.14 o 
 -10   4   8      401.93      325.73     87.43 o 
  -9   4   8       50.07       61.33     13.42 o 
  -8   4   8     1392.14     1401.68    184.56 o 
  -7   4   8      909.37      732.44     75.81 o 
  -6   4   8       29.38       82.57     21.69 o 
  -5   4   8     3661.37     3597.43    101.77 o 
  -4   4   8      178.39      164.17    100.42 o 
  -3   4   8     1752.00     1743.18    141.22 o 
  -2   4   8      322.96      374.18     36.01 o 
  -1   4   8     1958.72     2093.08     62.73 o 
   0   4   8      763.98      765.66     28.24 o 
   1   4   8     1307.07     1231.45     32.50 o 
   2   4   8     1008.00     1041.95     52.15 o 
   3   4   8      604.86      576.32     52.22 o 
   4   4   8      569.39      543.34     42.91 o 
   5   4   8       96.45      167.17     15.68 o 
   6   4   8      615.38      251.62     55.49 o 
   7   4   8       81.60      155.63     11.28 o 
   8   4   8      419.21      554.67     62.14 o 
   9   4   8      148.18      322.43     16.89 o 
  10   4   8      787.16      804.35     75.37 o 
 -11   5   8      100.23      147.87     46.94 o 
  -9   5   8      901.96      648.11     98.51 o 
  -8   5   8      446.55      680.16     65.87 o 
  -7   5   8      974.90     1024.69     43.70 o 
  -6   5   8      892.82      887.78     61.10 o 
  -5   5   8      494.83      532.13     38.02 o 
  -4   5   8     1056.91     1008.98     97.86 o 
  -3   5   8       13.03       23.42      6.36 o 
  -2   5   8     2044.06     1957.13     52.81 o 
  -1   5   8      178.26       72.40     28.18 o 
   0   5   8      612.16      514.31     63.41 o 
   1   5   8      146.28      160.31     31.02 o 
   2   5   8        4.78       10.29      8.68 o 
   3   5   8     1006.27      945.65     57.98 o 
   4   5   8      146.90      252.99     14.86 o 
   5   5   8     1159.25     1191.03     43.27 o 
   6   5   8        0.10        0.15      6.63 o 
   7   5   8     1557.03     1606.16     72.69 o 
   8   5   8      115.48      100.81     35.66 o 
   9   5   8      996.94     1153.57     78.99 o 
  -8   6   8      176.22      181.56     44.17 o 
  -7   6   8      283.23      480.37     49.19 o 
  -6   6   8      264.54      370.40     45.54 o 
  -5   6   8      443.71      798.50     94.37 o 
  -4   6   8        1.62        0.26     19.95 o 
  -3   6   8      313.49      149.83     28.56 o 
  -2   6   8       27.65       29.25     21.63 o 
  -1   6   8      531.75      667.12     53.96 o 
   0   6   8        1.05        1.30      9.76 o 
   1   6   8      101.62      132.16     25.35 o 
   2   6   8       45.40       93.07     15.95 o 
   3   6   8        0.98        2.43      7.80 o 
   4   6   8      239.04      331.25     24.92 o 
   5   6   8       11.93        4.85     11.39 o 
   6   6   8      419.48      211.02     45.48 o 
   7   6   8       41.57       65.03     15.72 o 
   8   6   8      123.13      150.15     23.00 o 
  -7   7   8       13.96       22.46     15.38 o 
  -6   7   8        8.42        7.47     12.05 o 
  -5   7   8       28.71       30.31     14.63 o 
  -4   7   8       20.63       32.77     15.19 o 
  -3   7   8       25.94       17.99     12.67 o 
  -2   7   8       30.18       27.53     16.41 o 
  -1   7   8        9.21       21.91     34.27 o 
   0   7   8       19.40       35.10     18.00 o 
   1   7   8        1.44        6.26     10.77 o 
   2   7   8      104.61      130.43     19.06 o 
   3   7   8        1.12       -0.29     10.50 o 
   4   7   8      130.19      123.74     31.42 o 
   5   7   8       77.96       87.73     50.58 o 
  -2   8   8       25.51       14.90     15.96 o 
  -1   8   8      201.42      327.99     44.22 o 
   0   8   8       37.76       32.89     15.18 o 
   1   8   8        3.55       15.57     17.88 o 
 -14   1   9       27.90       18.00     48.59 o 
 -13   1   9      413.89      180.43     60.24 o 
 -12   1   9       68.64      105.89     57.79 o 
 -11   1   9      481.53      729.14     49.26 o 
 -10   1   9      650.03      650.44     51.07 o 
  -9   1   9        3.33        5.06     20.16 o 
  -8   1   9       37.08       82.65     13.35 o 
  -6   1   9      876.74      901.21     37.67 o 
  -5   1   9     1487.89     1518.36     39.60 o 
  -4   1   9      142.05      154.75     12.75 o 
  -3   1   9     1268.40     1192.54     29.23 o 
  -2   1   9     1999.76     2111.79     49.23 o 
  -1   1   9     2138.83     1998.38     44.80 o 
   0   1   9      625.79      736.22     36.09 o 
   1   1   9    11880.23    11487.38    221.41 o 
   2   1   9     1062.22      995.03     29.73 o 
   3   1   9     2063.22     1914.28     46.58 o 
   5   1   9      815.34      873.93     26.37 o 
   6   1   9        1.05        5.50      5.90 o 
   7   1   9      690.77      688.99     30.48 o 
   9   1   9      319.63      407.25     83.87 o 
  10   1   9       66.62       37.25     32.56 o 
  11   1   9        2.45       -5.50     11.26 o 
  12   1   9      193.71      387.51     27.59 o 
 -13   2   9      152.65      130.08     47.73 o 
 -12   2   9      686.44      782.58     61.00 o 
 -11   2   9      354.02      534.32     30.92 o 
 -10   2   9      140.91      129.70     34.48 o 
  -9   2   9       86.82       20.83     31.39 o 
  -8   2   9       26.31       64.53     12.54 o 
  -7   2   9     3260.21     3141.52    161.04 o 
  -6   2   9      755.20      612.57     31.16 o 
  -5   2   9     3199.51     3262.57     75.10 o 
  -4   2   9     2938.83     2772.71     75.15 o 
  -3   2   9      504.03      489.45     24.78 o 
  -2   2   9     8690.18     8794.55    177.56 o 
  -1   2   9      834.93      805.85     23.62 o 
   0   2   9     9856.84     9322.87    111.45 o 
   1   2   9     3890.03     4003.15     69.73 o 
   2   2   9     7427.49     7486.77    123.15 o 
   3   2   9       10.32       16.02      5.69 o 
   4   2   9     4255.90     4043.94     91.02 o 
   5   2   9        2.81        7.69     12.18 o 
   6   2   9     2250.22     2398.06     73.34 o 
   7   2   9      744.96      804.31     49.25 o 
   8   2   9      127.56      253.48     14.85 o 
   9   2   9        6.71        2.58     14.00 o 
  10   2   9       38.20       62.02     24.78 o 
 -13   3   9      528.96      718.25     75.27 o 
 -11   3   9      106.87      139.06     18.76 o 
 -10   3   9     4103.31     4057.93    198.62 o 
  -9   3   9       12.74       34.33     11.85 o 
  -8   3   9     1773.15     1524.16     65.53 o 
  -7   3   9        9.82       19.02     13.27 o 
  -6   3   9     2816.67     2627.68     67.22 o 
  -4   3   9     2101.12     1982.63    143.21 o 
  -3   3   9       77.08      124.01     15.30 o 
  -2   3   9     4260.77     4097.26    125.47 o 
  -1   3   9      161.23      211.91     23.28 o 
   0   3   9      137.72      215.04     10.66 o 
   1   3   9     2322.38     2361.96     50.83 o 
   2   3   9        8.63        9.53      5.33 o 
   3   3   9      617.25      142.48     44.66 o 
   4   3   9      313.46      330.23     35.92 o 
   5   3   9     1896.37     1816.64     55.44 o 
   6   3   9      104.07       86.63     25.41 o 
   7   3   9      498.76      532.33     48.69 o 
   8   3   9     1682.43     1576.78     46.89 o 
   9   3   9     1320.79     1300.84     58.34 o 
  10   3   9      503.05      554.06     72.87 o 
  11   3   9       45.52       87.66     29.62 o 
 -12   4   9        3.96       -2.35     32.25 o 
 -11   4   9      512.88      803.02     62.77 o 
 -10   4   9       77.62      135.08     17.53 o 
  -9   4   9      454.49      178.75     54.10 o 
  -8   4   9        0.12        0.23      6.27 o 
  -7   4   9      987.08      934.93     66.08 o 
  -6   4   9       83.46      163.84     27.29 o 
  -5   4   9      577.94      582.31     55.07 o 
  -4   4   9      195.12      125.65     50.95 o 
  -2   4   9      194.70      287.80     16.45 o 
  -1   4   9      854.85      850.44     48.50 o 
   0   4   9       18.52       42.52     10.64 o 
   1   4   9        2.12        1.45      8.44 o 
   2   4   9      201.15      304.14     21.97 o 
   3   4   9      105.48      205.70     13.53 o 
   4   4   9      321.75      111.18     33.69 o 
   5   4   9      155.06       77.43     23.32 o 
   6   4   9      461.36      229.07     56.17 o 
   7   4   9      181.05      325.86     20.22 o 
   8   4   9       13.05       28.38     10.88 o 
   9   4   9      113.64      154.42     24.48 o 
  10   4   9       40.73       51.76     29.92 o 
 -11   5   9       17.51       43.61     17.59 o 
 -10   5   9       48.62       50.99     31.40 o 
  -9   5   9      151.97      260.59     17.91 o 
  -8   5   9        1.94       11.86     20.82 o 
  -7   5   9       52.13       71.79     27.50 o 
  -6   5   9        2.26       11.39     11.09 o 
  -5   5   9      206.41      173.84     34.67 o 
  -4   5   9      231.19      178.13     49.66 o 
  -3   5   9      194.95      270.10     23.01 o 
  -2   5   9       43.01       43.28     11.52 o 
  -1   5   9      237.73       90.31     27.14 o 
   0   5   9        0.16        0.68      6.79 o 
   1   5   9      358.52      430.44     45.42 o 
   2   5   9       39.08       91.63     18.21 o 
   3   5   9      272.79      260.79     55.81 o 
   4   5   9      421.68      624.87     48.65 o 
   5   5   9        0.68        0.39      8.08 o 
   6   5   9        0.74        5.94     18.97 o 
   7   5   9       10.16       34.07      9.61 o 
   8   5   9       46.94       68.71     14.71 o 
   9   5   9       65.89       90.56     21.63 o 
  -9   6   9      555.30      219.54     46.41 o 
  -8   6   9       48.23       90.36     13.48 o 
  -7   6   9     1485.46     1585.80     63.51 o 
  -6   6   9       31.35       56.29     11.59 o 
  -5   6   9      781.70      792.65     60.48 o 
  -4   6   9       11.62        3.41     20.47 o 
  -3   6   9      527.37      750.37     35.51 o 
  -2   6   9      435.66      392.22     71.16 o 
  -1   6   9      534.40      625.76     53.40 o 
   0   6   9      115.61       32.30     25.46 o 
   1   6   9       22.24       10.36     18.82 o 
   2   6   9       56.45       57.75     21.02 o 
   3   6   9      316.73      305.42     45.68 o 
   4   6   9      148.44      201.98     41.80 o 
   5   6   9      343.22      505.36     24.46 o 
   6   6   9      548.64      420.01    112.19 o 
   7   6   9      166.16      284.43     59.50 o 
  -7   7   9        0.14       -5.02     23.50 o 
  -6   7   9      439.99      607.22     57.55 o 
  -5   7   9      157.05      242.89     42.81 o 
  -4   7   9      407.80      382.60     70.97 o 
  -3   7   9      521.01      692.05     80.72 o 
  -2   7   9      235.00      293.24     26.07 o 
  -1   7   9      163.46      266.58     32.87 o 
   0   7   9       39.17       30.08     24.36 o 
   1   7   9      458.43      654.50     60.99 o 
   2   7   9        6.53       19.51     12.67 o 
   3   7   9      377.95      479.67     47.95 o 
   4   7   9        3.91       17.37     12.90 o 
   5   7   9      521.61      856.78     45.32 o 
 -14   0  10        0.70       -0.29     44.86 o 
 -13   0  10      241.77      339.10     76.63 o 
 -12   0  10      303.01      340.71     59.62 o 
 -11   0  10      825.13      879.84    109.91 o 
 -10   0  10      572.97      178.04     57.39 o 
  -9   0  10      470.16      341.52     67.07 o 
  -8   0  10      206.36      221.56     26.67 o 
  -7   0  10     2072.81     2066.60     59.81 o 
  -6   0  10     7809.06     7699.39    295.12 o 
  -5   0  10     1967.53     2103.25     62.21 o 
  -4   0  10     6362.38     6222.25    211.59 o 
  -3   0  10     6827.90     7638.85    209.14 o 
  -2   0  10    18798.92    18969.69    381.12 o 
  -1   0  10      280.84      266.47     19.41 o 
   0   0  10     9173.27     9562.05    295.81 o 
   1   0  10      210.15      362.35     48.93 o 
   2   0  10     3270.46     2782.04     64.46 o 
   3   0  10       13.19       15.30     15.19 o 
   4   0  10     3289.02     3679.74     72.53 o 
   5   0  10      201.05      208.81     44.93 o 
   6   0  10      277.00      301.45     39.37 o 
   7   0  10      220.52      497.75     32.60 o 
   8   0  10      728.20     1058.93     52.43 o 
   9   0  10      906.60      878.74     57.19 o 
  10   0  10       49.84      101.19     17.01 o 
  11   0  10      175.70       63.69     43.73 o 
 -13   1  10      104.38       91.74     43.53 o 
 -12   1  10      452.16      571.35    149.04 o 
 -11   1  10        0.81       -3.11     18.33 o 
 -10   1  10       46.87      100.88     27.98 o 
  -9   1  10       21.52       29.96     29.47 o 
  -8   1  10     1234.71     1205.93     78.30 o 
  -7   1  10     1246.65     1223.70     83.25 o 
  -6   1  10        9.18        9.55      6.72 o 
  -5   1  10     2697.51     2671.82     52.50 o 
  -4   1  10      187.35      211.07     19.08 o 
  -3   1  10     2999.68     2937.58     79.40 o 
  -2   1  10       46.37       82.86     14.55 o 
  -1   1  10     6190.66     5261.72    449.01 o 
   0   1  10     2019.70     2196.94     37.53 o 
   1   1  10     8324.44     8534.93    144.92 o 
   2   1  10      684.49      731.90     29.63 o 
   3   1  10      621.27      532.40     46.59 o 
   4   1  10       72.31       55.04     24.09 o 
   6   1  10      911.94      986.91     34.04 o 
   7   1  10       16.99       21.60     18.68 o 
   8   1  10      128.13      194.56     28.32 o 
   9   1  10      319.62      433.31     33.49 o 
  10   1  10      353.02       78.02     30.52 o 
  11   1  10      150.25       46.37     39.32 o 
 -13   2  10       37.80       70.97     71.85 o 
 -12   2  10       72.05       84.23     41.77 o 
 -11   2  10       12.01        8.01     36.99 o 
 -10   2  10      180.53      254.68     35.55 o 
  -9   2  10      133.18       68.53     24.04 o 
  -8   2  10      432.15      519.22     47.79 o 
  -7   2  10      394.59      191.41    111.31 o 
  -6   2  10       78.61      149.01     25.51 o 
  -5   2  10      633.22      698.80     33.05 o 
  -4   2  10     2124.89     2195.89    144.60 o 
  -3   2  10       15.11       15.43      7.24 o 
  -2   2  10      371.30      382.74     19.12 o 
  -1   2  10       36.04       53.03     14.29 o 
   0   2  10      229.78      221.85     15.23 o 
   1   2  10     1797.48     2005.68     43.14 o 
   2   2  10     2018.75     2173.77     60.84 o 
   3   2  10     1112.85     1079.54     39.99 o 
   4   2  10        0.58        4.21      6.70 o 
   5   2  10     2077.83     2017.21     45.24 o 
   6   2  10      174.83      277.13     13.79 o 
   7   2  10      135.12      210.04     25.20 o 
   8   2  10      178.98      365.40     47.11 o 
   9   2  10      332.20      298.77     30.26 o 
  10   2  10        0.03       -8.42     19.41 o 
  11   2  10       95.60      173.96     58.97 o 
 -13   3  10       37.74       60.57     33.52 o 
 -12   3  10        1.82       -1.64     11.27 o 
 -11   3  10        1.52        0.92     22.47 o 
 -10   3  10      575.67      604.30     84.73 o 
  -9   3  10      369.18      256.20     87.73 o 
  -8   3  10        6.86        8.40     29.85 o 
  -7   3  10     1657.70     1812.15     72.94 o 
  -5   3  10     3484.32     3313.24    165.51 o 
  -4   3  10       86.35      149.25     17.42 o 
  -3   3  10     1125.12     1121.35     55.37 o 
  -2   3  10      262.72      382.20     87.87 o 
  -1   3  10     2513.41     2477.35     89.91 o 
   0   3  10      155.32      216.67     14.97 o 
   1   3  10     1934.88     1951.92     51.67 o 
   2   3  10      307.10      281.12     39.07 o 
   3   3  10      669.29      640.98     38.69 o 
   4   3  10      595.29      324.52     50.06 o 
   5   3  10        9.97        6.05      8.39 o 
   6   3  10       93.05      142.14     16.53 o 
   7   3  10      146.99       99.39     35.82 o 
   8   3  10      526.17      490.51     32.16 o 
   9   3  10      287.96      242.59     60.91 o 
  10   3  10       21.51       23.05     14.90 o 
 -12   4  10        0.49        6.74     13.19 o 
 -10   4  10       14.73        4.79     27.80 o 
  -9   4  10      359.16      471.90     43.21 o 
  -8   4  10      117.79       65.14     29.64 o 
  -7   4  10      956.25      960.44     50.09 o 
  -6   4  10      973.43      241.08     97.98 o 
  -5   4  10      173.30       36.40     34.35 o 
  -4   4  10     2164.12     2069.27     63.76 o 
  -3   4  10       49.16       56.51     25.78 o 
  -2   4  10     2352.18     2325.14    166.80 o 
  -1   4  10      102.88      151.60     24.66 o 
   0   4  10     1613.83     1462.16     37.27 o 
   1   4  10       48.52       58.60     16.42 o 
   2   4  10     1544.17     1470.46     50.94 o 
   3   4  10     2568.19     2450.63     74.51 o 
   4   4  10     1787.45     1774.07     68.55 o 
   5   4  10      215.83      385.99     38.87 o 
   6   4  10      302.41      429.81     27.22 o 
   7   4  10     2619.12     2536.85     94.75 o 
   8   4  10       89.01       84.89     22.65 o 
   9   4  10      446.76      621.84     36.40 o 
  10   4  10       21.04       16.50     20.25 o 
 -11   5  10        1.37        5.25     10.10 o 
 -10   5  10     1299.79     1230.30     77.28 o 
  -9   5  10      265.06      488.45     66.51 o 
  -8   5  10     1723.58     1611.88    133.87 o 
  -7   5  10      118.68       61.62     44.31 o 
  -6   5  10     1005.79      923.23     66.83 o 
  -5   5  10      568.97      503.78     42.83 o 
  -4   5  10        8.14        4.60      5.08 o 
  -3   5  10      845.64      880.87     49.77 o 
  -2   5  10        4.30      -10.85     24.63 o 
  -1   5  10      391.63      636.05     37.48 o 
   0   5  10      779.55      795.74     50.75 o 
   1   5  10      964.71      979.42     58.08 o 
   2   5  10      909.48      529.08     70.78 o 
   3   5  10       64.34       37.50      8.42 o 
   4   5  10     2123.97     2265.08     62.30 o 
   5   5  10      550.44      832.21     91.41 o 
   6   5  10     2336.39     2283.05     93.21 o 
   7   5  10      359.71      485.02     29.40 o 
   8   5  10      937.06     1129.99    102.80 o 
  -9   6  10      254.75       97.18     52.26 o 
  -8   6  10       58.62      113.77     20.45 o 
  -7   6  10      417.48      455.81     68.77 o 
  -6   6  10      128.78      205.61     27.20 o 
  -5   6  10      173.72      176.35     29.79 o 
  -4   6  10       50.35       42.06     22.22 o 
  -3   6  10        6.46       -1.76     10.96 o 
  -2   6  10      790.93      799.15     44.19 o 
  -1   6  10       41.72       19.79     24.34 o 
   0   6  10      413.73      576.61     26.71 o 
   1   6  10       51.35       30.17     21.68 o 
   2   6  10       93.90      155.03     14.44 o 
   3   6  10      629.22      241.68     79.01 o 
   4   6  10      274.18      173.91     36.40 o 
   5   6  10      282.05      386.40     49.21 o 
   6   6  10      259.84      317.91     33.71 o 
   7   6  10      518.63      513.67     95.43 o 
  -6   7  10       15.91       13.27     26.06 o 
  -5   7  10      111.96       59.56     46.06 o 
  -4   7  10       23.77       14.44     27.08 o 
  -3   7  10      120.68       97.61     77.31 o 
  -2   7  10        3.21       -2.29     13.38 o 
  -1   7  10        0.99       -1.52     12.95 o 
   0   7  10        2.23       10.00     28.78 o 
   1   7  10       66.88       85.66     19.23 o 
   2   7  10        0.29       -0.28     37.79 o 
   3   7  10       90.85       75.69     18.52 o 
   4   7  10       72.93       76.51     18.28 o 
 -13   1  11      113.79      107.00     40.91 o 
 -12   1  11       92.06       43.71     46.65 o 
 -11   1  11      199.03      178.01     55.19 o 
 -10   1  11        3.70        1.60     13.27 o 
  -9   1  11      243.03      236.89     37.84 o 
  -8   1  11      174.33      126.71     20.58 o 
  -7   1  11     1372.21     1473.66     45.05 o 
  -6   1  11     1283.93     1255.80     36.64 o 
  -5   1  11     6594.67     7062.43    125.85 o 
  -4   1  11       16.04       27.86      8.72 o 
  -3   1  11     2660.38     2634.15     72.42 o 
  -2   1  11       49.59       32.82     10.61 o 
  -1   1  11     2285.82     2137.62     85.85 o 
   0   1  11     1149.42     1133.30     32.10 o 
   1   1  11      915.46      932.28     26.65 o 
   2   1  11     1761.71     1838.01     33.08 o 
   3   1  11      225.90      275.27     34.96 o 
   4   1  11        7.21       15.11     10.79 o 
   5   1  11       91.30       96.40     20.20 o 
   6   1  11      154.70       79.95     23.96 o 
   7   1  11      916.39      843.58     61.70 o 
   8   1  11        5.50       20.52     11.00 o 
  10   1  11      209.20      393.47     22.36 o 
  11   1  11      393.19      775.67     85.50 o 
 -13   2  11      393.58      605.54     85.79 o 
 -12   2  11      491.68      589.08     48.48 o 
 -11   2  11      606.32      666.66    123.57 o 
 -10   2  11     1075.88     1117.92     77.17 o 
  -9   2  11      432.98      551.90    115.85 o 
  -8   2  11      928.68      893.86     49.55 o 
  -7   2  11      107.07      250.61     19.95 o 
  -6   2  11     3941.53     3907.85    184.77 o 
  -4   2  11     1705.16     1738.90     52.50 o 
  -3   2  11        4.21       21.46      6.99 o 
  -2   2  11     5350.40     5524.70    124.13 o 
  -1   2  11     3559.03     3698.91     74.27 o 
   0   2  11     3501.34     3699.35     68.90 o 
   1   2  11     2415.78     2574.41     70.49 o 
   2   2  11      277.63      352.08     12.68 o 
   3   2  11     2057.45     1974.44     43.23 o 
   4   2  11      559.48      542.94     28.24 o 
   5   2  11     1146.80     1223.56     42.92 o 
   7   2  11     1315.74     1212.55     45.37 o 
   8   2  11      788.95      805.16    130.94 o 
   9   2  11      546.11      549.80     45.14 o 
  10   2  11      372.38      595.20     29.74 o 
  11   2  11      129.22       46.36     40.78 o 
 -12   3  11      285.12      372.23     54.86 o 
 -11   3  11      756.00      666.88     84.50 o 
 -10   3  11       16.37       39.89     27.90 o 
  -9   3  11      186.43      278.81     23.92 o 
  -8   3  11     1151.82     1140.13     59.67 o 
  -7   3  11     2265.47     2190.83    156.62 o 
  -6   3  11        1.10        1.65     18.51 o 
  -5   3  11     2330.82     2272.04     69.33 o 
  -4   3  11       49.19       93.19     14.98 o 
  -3   3  11     2790.85     2775.53     70.52 o 
  -1   3  11     2164.46     2201.67     46.00 o 
   0   3  11     1511.53     1559.93     40.37 o 
   1   3  11      175.40      275.39     27.14 o 
   2   3  11     3904.50     4024.18     85.10 o 
   3   3  11       33.05       76.04     18.14 o 
   4   3  11      775.39      807.84     30.41 o 
   5   3  11      372.51      377.21     43.39 o 
   6   3  11     4102.17     4237.01    113.64 o 
   7   3  11       90.25       71.37     20.05 o 
   8   3  11        7.73        8.88     20.92 o 
   9   3  11      355.15      233.57     79.47 o 
  10   3  11      853.74      797.85     53.27 o 
 -11   4  11       55.96       62.83     36.15 o 
 -10   4  11      212.20      290.04     59.59 o 
  -9   4  11       28.98       22.54     23.74 o 
  -8   4  11       33.93       44.33     22.77 o 
  -6   4  11       27.56       50.59     12.74 o 
  -5   4  11      143.13      267.09     24.65 o 
  -4   4  11       50.40       18.64     21.07 o 
  -3   4  11       44.26       17.92     23.18 o 
  -2   4  11      162.54       90.06     52.84 o 
  -1   4  11     1233.27     1257.71     58.52 o 
   0   4  11      914.10      962.78     42.44 o 
   1   4  11      762.76      767.73     49.52 o 
   2   4  11      796.07      796.91     77.66 o 
   3   4  11     1993.50     1965.86     61.08 o 
   4   4  11      246.71      399.32     46.64 o 
   5   4  11     1100.69     1145.64     48.98 o 
   6   4  11        4.12        6.32     10.67 o 
   7   4  11      223.61      283.60     22.83 o 
   8   4  11      193.75      313.24     29.48 o 
   9   4  11      347.29      594.96     61.37 o 
 -10   5  11      373.80      458.06     50.86 o 
  -9   5  11      205.19      137.38     53.87 o 
  -8   5  11       18.80       16.28      9.32 o 
  -7   5  11        9.64        8.08     11.61 o 
  -6   5  11       17.80       27.72     29.91 o 
  -5   5  11      343.58      506.51     69.79 o 
  -4   5  11      199.13      179.42     33.81 o 
  -3   5  11        3.60        5.20      9.21 o 
  -2   5  11       48.54       22.29     31.68 o 
  -1   5  11       48.95       63.47     21.33 o 
   0   5  11       26.00       43.42     11.61 o 
   1   5  11        9.15       17.56      8.79 o 
   2   5  11       81.07      110.50     20.01 o 
   3   5  11       28.15       40.74      9.25 o 
   4   5  11       82.37       84.29     19.15 o 
   5   5  11       25.63       22.80     20.36 o 
   6   5  11       61.01       68.39     15.85 o 
   7   5  11        0.82        0.95     12.00 o 
   8   5  11      176.31      176.94     27.41 o 
  -9   6  11       43.60       63.99     33.14 o 
  -8   6  11      650.75     1015.13     64.87 o 
  -7   6  11      135.80      187.29     18.10 o 
  -6   6  11      475.58      771.22     61.63 o 
  -5   6  11        7.29       19.81     15.06 o 
  -4   6  11      327.87      108.40     33.24 o 
  -3   6  11      347.31      508.65     35.80 o 
  -2   6  11      102.56      137.60     21.14 o 
  -1   6  11       50.78       81.79     14.49 o 
   0   6  11      273.94      406.02     23.78 o 
   1   6  11       50.31      123.85     21.24 o 
   2   6  11       43.10       43.34     11.09 o 
   3   6  11      320.08      110.21     28.88 o 
   4   6  11        1.84        3.21      9.95 o 
   5   6  11      705.37      822.99    107.13 o 
   6   6  11        0.48        3.24     20.84 o 
  -6   7  11       11.26       -1.38     36.91 o 
  -5   7  11      556.94      551.40     40.26 o 
  -4   7  11      250.28      243.41     69.73 o 
  -3   7  11       18.75       20.93     17.09 o 
  -2   7  11      192.60      253.31     73.09 o 
  -1   7  11      331.27      155.38     46.59 o 
   0   7  11      566.44      220.37     43.92 o 
   1   7  11       56.18       66.31     18.51 o 
   2   7  11      646.45      578.69     85.02 o 
   3   7  11       20.78       19.08     21.50 o 
 -13   0  12       58.67       49.28     52.21 o 
 -12   0  12      525.99      519.60     72.04 o 
 -11   0  12       64.02      132.29     37.25 o 
 -10   0  12     3809.30     3925.15    165.27 o 
  -9   0  12      450.77      696.08     42.35 o 
  -8   0  12     2644.03     2782.54     95.23 o 
  -7   0  12     2363.09     2234.86     84.86 o 
  -6   0  12     6615.69     7141.63    171.91 o 
  -5   0  12     6868.25     7393.47    293.23 o 
  -4   0  12     5457.77     5531.90    204.50 o 
  -3   0  12     2982.71     3046.09     80.65 o 
  -2   0  12    10338.18    10603.00    314.33 o 
  -1   0  12      772.52      832.64     76.95 o 
   0   0  12      496.78      559.65     42.42 o 
   1   0  12      610.81      698.02     40.61 o 
   2   0  12       74.53       77.46     36.38 o 
   3   0  12      680.21      691.63     79.89 o 
   4   0  12       52.90       26.40     19.36 o 
   5   0  12       19.64       17.30      6.45 o 
   6   0  12      267.26      568.39     29.96 o 
   7   0  12        2.23        7.33     12.61 o 
   8   0  12     3596.97     3613.81    208.95 o 
   9   0  12       10.87        8.80     46.04 o 
  10   0  12     1443.60     1278.38    163.68 o 
  11   0  12       32.54       20.53     39.00 o 
 -13   1  12      502.18      498.10    146.69 o 
 -12   1  12       10.37       15.01     11.99 o 
 -11   1  12      858.85      762.51     90.90 o 
 -10   1  12        3.14       12.41     36.99 o 
  -9   1  12      211.63      219.15     26.72 o 
  -8   1  12        1.18        1.61     12.48 o 
  -7   1  12     2139.67     2320.24    100.26 o 
  -6   1  12      566.87      328.07     63.02 o 
  -5   1  12     3276.54     3508.11    101.70 o 
  -4   1  12      757.93      826.23     26.79 o 
  -3   1  12      885.05      917.97     38.87 o 
  -2   1  12     2173.78     2169.04     54.08 o 
  -1   1  12       67.80       66.07      9.79 o 
   0   1  12     3801.91     3680.39     60.39 o 
   1   1  12       27.92       44.64      7.16 o 
   2   1  12     1702.34     1747.26     50.79 o 
   3   1  12      157.18       80.98     35.13 o 
   4   1  12      573.91      521.53     32.69 o 
   5   1  12      354.85      391.79     36.47 o 
   7   1  12      865.91      784.85     37.31 o 
   8   1  12      508.78      166.75     50.88 o 
  10   1  12        2.05       -6.97     18.01 o 
 -13   2  12      101.93      124.16     26.78 o 
 -12   2  12        0.62        3.81     67.73 o 
 -11   2  12       64.36       73.44     27.31 o 
 -10   2  12        0.91        9.43     22.83 o 
  -9   2  12       38.45       69.50     27.86 o 
  -7   2  12       60.31       47.90     32.71 o 
  -6   2  12        6.13       21.49     18.81 o 
  -5   2  12       43.37       50.32     20.75 o 
  -4   2  12      151.78       33.04     22.02 o 
  -3   2  12      323.66      121.68     47.33 o 
  -2   2  12      114.13      256.09     22.17 o 
  -1   2  12      300.52      317.12     26.15 o 
   0   2  12       66.89      102.52     12.64 o 
   1   2  12      377.71      364.67     22.44 o 
   2   2  12       13.09       29.78     12.97 o 
   3   2  12      212.90      326.18     15.85 o 
   4   2  12      497.60      596.94     38.49 o 
   5   2  12      652.58      512.11     84.49 o 
   6   2  12       63.78       58.42     16.30 o 
   7   2  12      439.25      386.48    106.13 o 
   8   2  12        4.57       26.38      9.74 o 
  10   2  12        0.44       -4.79     11.19 o 
 -12   3  12        0.54       10.96     33.20 o 
 -11   3  12      160.39      274.19     47.15 o 
 -10   3  12      326.12      669.66    120.15 o 
  -9   3  12      210.96      243.73     21.88 o 
  -8   3  12      303.19      287.78    134.84 o 
  -7   3  12      925.48      221.00     33.33 o 
  -6   3  12     1866.73     1765.50    100.63 o 
  -5   3  12     1800.06     1761.63    123.19 o 
  -4   3  12      358.53      256.00    124.51 o 
  -2   3  12        3.96       13.04     12.59 o 
  -1   3  12      662.45      776.25     34.87 o 
   0   3  12      296.81      351.81     44.27 o 
   1   3  12      466.95      138.11     19.39 o 
   2   3  12       77.86       78.64     22.55 o 
   3   3  12       13.57       13.55     13.09 o 
   4   3  12      275.16      352.16     14.44 o 
   5   3  12      601.35      641.11    131.42 o 
   6   3  12      157.47      127.78     29.78 o 
   7   3  12      870.08      742.67     71.18 o 
   8   3  12      547.17      471.21    141.02 o 
   9   3  12      391.29      407.82     36.14 o 
 -11   4  12       26.60       34.50     31.15 o 
  -9   4  12      208.82      267.07     44.43 o 
  -8   4  12      458.34      415.72     53.51 o 
  -7   4  12       54.50       78.90     14.81 o 
  -6   4  12      265.59      312.66     26.07 o 
  -5   4  12     1357.03     1311.21    112.11 o 
  -4   4  12        4.11        8.96      9.80 o 
  -3   4  12     1419.16     1340.62     49.02 o 
  -2   4  12      186.69      275.00     16.55 o 
  -1   4  12      680.62      658.94     49.60 o 
   0   4  12      220.84      276.18     30.83 o 
   1   4  12     2071.48     2124.48    129.09 o 
   2   4  12      885.70      856.98     43.45 o 
   3   4  12      696.52      590.25     80.70 o 
   4   4  12      336.82      490.66     24.70 o 
   5   4  12     1959.14     1844.30     59.20 o 
   6   4  12      579.96      339.73     51.78 o 
   7   4  12       16.55       24.86     11.39 o 
   8   4  12     1074.45     1364.77    224.10 o 
   9   4  12       90.13       73.01     22.31 o 
 -10   5  12      131.07      190.68     35.36 o 
  -9   5  12      212.27      178.42     41.25 o 
  -8   5  12        8.93       -7.67     22.88 o 
  -7   5  12      281.79      106.58     34.67 o 
  -6   5  12      401.39      521.90     33.21 o 
  -5   5  12      156.39      100.25     97.29 o 
  -4   5  12      247.08      388.51     61.08 o 
  -3   5  12      420.77      440.96     52.18 o 
  -2   5  12     1946.53     1709.18    164.50 o 
  -1   5  12       11.21       36.47     12.18 o 
   0   5  12     2097.36     2061.47    146.84 o 
   1   5  12      451.66      694.75     63.42 o 
   2   5  12     1855.38     1829.24     58.69 o 
   3   5  12      513.60      648.24     42.79 o 
   4   5  12     1064.29     1078.14     41.24 o 
   5   5  12      964.00      983.44     79.75 o 
   6   5  12     1534.85     1558.39    114.48 o 
   7   5  12      603.11      618.78     47.78 o 
  -8   6  12      225.17      180.89     25.28 o 
  -7   6  12       73.12       85.88     15.33 o 
  -6   6  12       46.16       27.54     26.71 o 
  -5   6  12      223.45      359.07     27.30 o 
  -4   6  12       46.00       31.22     29.30 o 
  -3   6  12      437.95      351.26     35.27 o 
  -2   6  12      179.20      236.81     76.17 o 
  -1   6  12       90.98       66.76     25.27 o 
   0   6  12       74.02       78.69     25.99 o 
   1   6  12     1235.04     1110.48     60.95 o 
   2   6  12      158.93      135.54     36.58 o 
   3   6  12       61.58      109.79     31.09 o 
   4   6  12        4.22        9.26     12.11 o 
   5   6  12      896.53      863.44     60.58 o 
  -5   7  12        4.74       -1.27     26.43 o 
  -4   7  12       46.01      101.20     21.75 o 
  -3   7  12       65.94       67.21     48.40 o 
  -2   7  12       20.71       39.81     13.64 o 
  -1   7  12       22.80       23.34     23.83 o 
   0   7  12       13.12       17.55     43.29 o 
   1   7  12        0.15        3.68     25.76 o 
   2   7  12       11.48       17.49     18.22 o 
 -13   1  13       64.49       73.42     48.52 o 
 -12   1  13      406.93      429.79     89.04 o 
 -11   1  13      645.84      661.85     55.33 o 
 -10   1  13      432.83      428.99    192.99 o 
  -9   1  13      242.70      136.92     38.76 o 
  -8   1  13      390.93      496.44     32.34 o 
  -7   1  13      444.73      440.36     31.78 o 
  -6   1  13     1833.97     1854.41     55.41 o 
  -5   1  13      346.22      385.90     35.95 o 
  -4   1  13     1655.70     1562.22     40.24 o 
  -3   1  13      207.03      256.67     27.84 o 
  -2   1  13      446.48      378.30     41.73 o 
  -1   1  13       38.45       54.64     13.86 o 
   0   1  13        3.50       11.59      3.94 o 
   1   1  13      451.98      481.27     29.56 o 
   2   1  13        1.23       -0.80     10.08 o 
   3   1  13      836.56      812.87     41.33 o 
   4   1  13       43.41       33.55     15.89 o 
   5   1  13     1062.05     1057.46     55.69 o 
   7   1  13      790.15      779.51     51.85 o 
   8   1  13      487.43      789.17     45.87 o 
  10   1  13      233.34      394.37     58.57 o 
 -12   2  13      489.77      628.73     58.72 o 
 -11   2  13      180.46      182.58     48.08 o 
 -10   2  13     1196.91     1162.93     69.21 o 
  -9   2  13      494.41      488.79     62.05 o 
  -8   2  13     1033.74      958.15     55.26 o 
  -7   2  13     2763.19     2686.69     72.10 o 
  -6   2  13      920.33      874.08     49.49 o 
  -5   2  13     2952.62     3155.33     78.98 o 
  -4   2  13        6.87        1.56     10.75 o 
  -3   2  13     3131.67     2896.49     81.55 o 
  -2   2  13        8.30        5.36      8.36 o 
  -1   2  13      107.95      141.23     21.27 o 
   0   2  13     4105.04     3998.22     99.38 o 
   1   2  13      618.37      643.66     34.33 o 
   2   2  13     1290.74     1236.05     36.09 o 
   3   2  13        2.13       -2.01     13.21 o 
   4   2  13     1324.04     1408.68     53.02 o 
   5   2  13       41.97       35.00     16.01 o 
   6   2  13     1353.39     1437.07     67.40 o 
   7   2  13      214.82       69.87     41.10 o 
   8   2  13     2997.42     3045.64    107.66 o 
   9   2  13        8.10       16.90     25.96 o 
  10   2  13      356.74      592.49     42.59 o 
 -12   3  13        4.49       11.57     24.29 o 
 -11   3  13      221.22      304.72     84.25 o 
 -10   3  13      524.31      643.57     90.28 o 
  -9   3  13      428.58      367.39     88.33 o 
  -7   3  13        6.05       18.62     16.74 o 
  -6   3  13     1861.03     1783.81    131.61 o 
  -5   3  13       41.08       37.68     19.03 o 
  -4   3  13     2157.09     2130.33    158.72 o 
  -3   3  13      620.45      306.61     40.06 o 
  -2   3  13     2591.21     2633.60     80.86 o 
  -1   3  13      433.69      506.24     73.68 o 
   0   3  13     3026.61     2979.52    124.46 o 
   1   3  13      342.09      411.21     41.15 o 
   2   3  13      142.48      173.00     24.92 o 
   3   3  13     1377.85     1376.15     62.84 o 
   4   3  13      856.08      878.95     38.40 o 
   5   3  13      640.70      696.35     70.79 o 
   6   3  13       50.78       20.54     12.32 o 
   7   3  13      299.96      451.66     29.62 o 
   8   3  13       48.37       45.85     20.82 o 
   9   3  13      412.32      644.21     41.28 o 
 -11   4  13        0.72       -6.81     12.73 o 
 -10   4  13        9.06       16.18     32.16 o 
  -9   4  13       42.08       19.03     24.70 o 
  -7   4  13      341.96      294.57     63.61 o 
  -6   4  13       29.20       24.43     23.13 o 
  -5   4  13        3.31       19.37     21.35 o 
  -4   4  13      670.75      272.41     53.60 o 
  -3   4  13     2608.03     2519.65     89.07 o 
  -2   4  13     1253.57     1354.71     67.59 o 
  -1   4  13        4.55        9.54     10.31 o 
   1   4  13      840.04      859.42     54.04 o 
   2   4  13       60.08       73.28     19.50 o 
   3   4  13       52.19       75.51     13.93 o 
   5   4  13      588.82      573.34     34.92 o 
   6   4  13       21.70       24.72     10.93 o 
   7   4  13      290.14      450.88     28.47 o 
   8   4  13        2.30        3.80     26.97 o 
 -10   5  13       74.04       55.91     40.15 o 
  -9   5  13        4.78        5.68      7.47 o 
  -8   5  13       54.75       44.92     30.85 o 
  -7   5  13      428.41      412.95     37.91 o 
  -6   5  13       29.82       29.55     12.62 o 
  -5   5  13       90.40      125.37     15.24 o 
  -4   5  13        8.41       22.87     13.65 o 
  -3   5  13      251.22      471.81     22.76 o 
  -2   5  13        7.04        7.75     23.09 o 
  -1   5  13        6.98       14.08     19.08 o 
   0   5  13        0.49        8.19      9.35 o 
   1   5  13        0.76        3.26     10.01 o 
   2   5  13       14.91       13.35     22.81 o 
   3   5  13      507.18      754.04     32.85 o 
   4   5  13       39.48       79.09     16.54 o 
   5   5  13      272.69      419.07     43.82 o 
   6   5  13        8.05        6.25     13.68 o 
   7   5  13      213.31      262.04     36.89 o 
  -8   6  13       11.06       11.01     16.01 o 
  -7   6  13      347.51      564.79     90.62 o 
  -6   6  13      123.31      112.54     38.29 o 
  -5   6  13      434.86      638.07     34.68 o 
  -4   6  13      218.74      268.03     67.81 o 
  -3   6  13      219.91      126.54     34.13 o 
  -2   6  13       77.54      121.01     35.79 o 
  -1   6  13     1897.12     1738.59    156.13 o 
   0   6  13      457.39      616.59     47.84 o 
   1   6  13      653.10      301.01     56.38 o 
   2   6  13      239.05      378.44     37.64 o 
   3   6  13      282.22      205.79     47.57 o 
   4   6  13      109.50      135.85     30.10 o 
   5   6  13        1.67       17.02     11.99 o 
  -4   7  13      152.25      224.85     48.08 o 
  -3   7  13        2.45       17.39     15.98 o 
  -2   7  13      487.78      655.51     43.22 o 
  -1   7  13      244.63      279.62     49.69 o 
   0   7  13     1061.34      810.10     77.56 o 
   1   7  13      154.32      180.06     39.15 o 
 -13   0  14      600.00      548.80     85.29 o 
 -12   0  14       73.09      121.44     72.75 o 
 -11   0  14     1350.48     1313.96    101.62 o 
 -10   0  14       54.49       93.27     62.18 o 
  -9   0  14     2114.15     2086.11    203.15 o 
  -8   0  14      401.29      567.09     74.96 o 
  -7   0  14     3402.27     3486.97    110.67 o 
  -6   0  14      376.64      336.46     45.57 o 
  -5   0  14     4218.33     4461.17    177.70 o 
  -3   0  14     5908.21     5768.86    223.39 o 
  -1   0  14      597.83      543.58     55.39 o 
   1   0  14      687.95      845.18    157.56 o 
   2   0  14     3278.46     2976.56     86.46 o 
   3   0  14      292.08      448.38     38.49 o 
   4   0  14      494.41       65.61     26.48 o 
   5   0  14     1588.11     1427.41    147.51 o 
   6   0  14     1490.95     1446.56     85.21 o 
   7   0  14     1172.38     1109.99     95.06 o 
   8   0  14      295.54      449.36     68.14 o 
   9   0  14     2367.64     2336.20    296.85 o 
  10   0  14      449.70      644.19     32.33 o 
 -12   1  14      665.66      945.69     59.14 o 
 -11   1  14      319.83      194.75     75.49 o 
 -10   1  14      793.25      886.37     54.77 o 
  -9   1  14       84.03       90.70     17.38 o 
  -8   1  14     2135.81     2009.21     54.26 o 
  -7   1  14        1.96        5.89     12.48 o 
  -6   1  14     2134.50     2308.57    105.84 o 
  -5   1  14      334.75      115.89     35.42 o 
  -4   1  14     1485.29     1502.63     61.93 o 
  -3   1  14      492.06      145.96     51.95 o 
  -2   1  14       56.94       94.99     15.52 o 
  -1   1  14     1711.04     1712.80     59.26 o 
   0   1  14       19.16       39.74     16.26 o 
   1   1  14     1064.22     1131.68     42.59 o 
   2   1  14      553.31      176.64     54.47 o 
   3   1  14     1697.75     1300.22    208.23 o 
   4   1  14       90.08       16.32     15.41 o 
   5   1  14     1740.04     1699.26     56.94 o 
   6   1  14      987.71      642.15     84.36 o 
   7   1  14      631.63      629.36     50.32 o 
   8   1  14      842.73      988.39    135.06 o 
   9   1  14      648.57     1197.15     61.49 o 
 -12   2  14        0.60        2.65     11.29 o 
 -11   2  14        6.99       11.83     36.32 o 
 -10   2  14       81.93      125.47     19.83 o 
  -9   2  14       21.83       13.90     10.65 o 
  -8   2  14       56.17       42.76     26.43 o 
  -7   2  14       92.12       73.47     23.78 o 
  -6   2  14      414.10      224.20     41.69 o 
  -5   2  14       36.48       48.93      9.09 o 
  -4   2  14      554.59      546.47     58.59 o 
  -3   2  14      330.80      330.39     44.09 o 
  -2   2  14     4362.21     4253.01    103.55 o 
  -1   2  14      201.88      242.90     31.76 o 
   0   2  14      357.86      611.09     72.94 o 
   1   2  14       73.29       78.09     15.75 o 
   2   2  14      954.05      909.82     38.14 o 
   3   2  14      344.47      427.55     41.17 o 
   4   2  14       33.37       20.08     17.46 o 
   5   2  14       10.53       17.74      8.81 o 
   6   2  14      468.41      409.58     55.87 o 
   7   2  14       80.07       99.72     13.94 o 
   8   2  14       26.27       33.73     11.15 o 
   9   2  14       25.89       64.32     17.26 o 
 -11   3  14       32.87       74.88     22.75 o 
 -10   3  14      355.87      360.77     50.53 o 
  -9   3  14       46.95       34.09     31.82 o 
  -8   3  14       11.14        7.89     11.47 o 
  -7   3  14       31.06       66.96     16.28 o 
  -6   3  14     1053.28      979.73     52.84 o 
  -5   3  14        8.91       14.68     17.24 o 
  -4   3  14      231.58      287.32     29.59 o 
  -3   3  14      501.73      134.26     31.93 o 
  -2   3  14      349.67      429.39     35.96 o 
  -1   3  14       13.82       37.15     10.56 o 
   0   3  14      102.53       43.78     25.10 o 
   1   3  14        3.08        8.07      6.01 o 
   2   3  14       20.51       54.62     11.98 o 
   3   3  14      177.65      265.85     27.80 o 
   4   3  14       35.45       51.03     17.97 o 
   5   3  14        2.49        3.68     16.78 o 
   6   3  14      715.59      718.85    109.52 o 
   7   3  14      239.50      335.85     30.83 o 
   8   3  14      296.94      506.86     32.89 o 
 -11   4  14      451.13      682.10     40.41 o 
 -10   4  14       20.82       10.46     31.11 o 
  -9   4  14      274.85      415.27     40.57 o 
  -8   4  14       41.16       89.16     17.64 o 
  -7   4  14      445.31      863.11     50.86 o 
  -6   4  14       37.36       64.92     15.22 o 
  -5   4  14      329.95      466.99    115.62 o 
  -4   4  14      673.34      612.83     48.76 o 
  -3   4  14      211.22      191.73     53.14 o 
  -2   4  14      141.03      258.99     38.15 o 
  -1   4  14     1112.84     1073.37     49.68 o 
   0   4  14     2179.89     2230.55     83.77 o 
   1   4  14      239.51      228.34     45.78 o 
   2   4  14     1360.43     1223.74     72.23 o 
   3   4  14        8.22       10.36      8.15 o 
   4   4  14     1526.70     1315.06     99.32 o 
   5   4  14      532.84      553.04     52.09 o 
   6   4  14      432.65      452.59     46.75 o 
   7   4  14       75.85      199.88     54.72 o 
  -9   5  14      121.71      210.55     36.97 o 
  -8   5  14      474.62      597.80     58.70 o 
  -7   5  14       21.44       55.92     41.75 o 
  -6   5  14      238.82      301.79     48.45 o 
  -5   5  14      825.60      611.64    151.86 o 
  -4   5  14      149.50      209.63     16.63 o 
  -3   5  14      426.81      549.79    113.17 o 
  -2   5  14      182.59      118.11     51.96 o 
  -1   5  14     2594.53     2434.16    116.97 o 
   0   5  14      804.40      786.16     41.52 o 
   1   5  14      849.50      940.01     67.42 o 
   2   5  14        2.67        4.75      7.08 o 
   3   5  14      819.96     1187.32     56.55 o 
   4   5  14       30.47       29.13     15.07 o 
   5   5  14      931.39      869.99     41.43 o 
   6   5  14       69.57      117.08     17.16 o 
  -7   6  14      144.22      145.26     40.29 o 
  -6   6  14       24.18       10.58     35.80 o 
  -5   6  14       59.86      106.81     30.06 o 
  -4   6  14       50.88       46.74     48.69 o 
  -3   6  14      214.41       65.93     33.44 o 
  -2   6  14      285.50      311.19     64.17 o 
  -1   6  14      322.00      464.89     51.35 o 
   0   6  14      811.17      222.32     43.48 o 
   1   6  14        0.20        2.38     12.99 o 
   2   6  14      145.02      234.97     24.36 o 
   3   6  14      195.73      204.62     17.04 o 
   4   6  14      107.89       92.61     34.62 o 
 -12   1  15      668.37      338.95     62.97 o 
 -11   1  15        8.11        4.81     12.96 o 
 -10   1  15      835.60      788.74     80.43 o 
  -9   1  15       42.20       81.22     32.38 o 
  -8   1  15      451.66       80.86     42.64 o 
  -7   1  15       38.55       89.49     16.30 o 
  -6   1  15       97.84       84.76     24.63 o 
  -5   1  15      668.50      680.29     34.87 o 
  -4   1  15        4.90        9.37     22.06 o 
  -3   1  15       29.21       12.14     13.70 o 
  -2   1  15      174.57      301.82     30.03 o 
  -1   1  15      543.73      623.31     40.02 o 
   0   1  15     1192.81     1161.91     29.70 o 
   1   1  15       17.79       16.62     10.06 o 
   2   1  15     2923.15     2878.81    178.92 o 
   3   1  15      718.14      700.13     46.54 o 
   4   1  15     1244.07     1274.02     57.30 o 
   6   1  15     1037.59      539.54     84.66 o 
   7   1  15       69.49       80.22     33.71 o 
   9   1  15       33.56       47.02     12.02 o 
 -12   2  15       21.70       26.25     38.21 o 
 -11   2  15     1294.84     1166.71    153.81 o 
 -10   2  15       95.45       69.38     15.31 o 
  -9   2  15      756.51      725.55     77.09 o 
  -8   2  15       69.84      102.70     14.81 o 
  -7   2  15      402.80      446.82     51.44 o 
  -6   2  15     1367.73     1317.20     58.59 o 
  -5   2  15      435.29      430.00     36.63 o 
  -4   2  15      359.11      108.85     29.53 o 
  -3   2  15       76.21      105.88     23.20 o 
  -2   2  15       22.03       39.90     11.27 o 
  -1   2  15        3.26        6.31      9.99 o 
   0   2  15     1920.31     1985.43     58.28 o 
   1   2  15     3664.27     3613.91     91.46 o 
   2   2  15     2213.71     2170.72     73.08 o 
   3   2  15      760.70      712.58     63.20 o 
   4   2  15      535.92      513.83     37.00 o 
   5   2  15     3449.83     3424.36     80.43 o 
   7   2  15     1861.82     1863.07     73.93 o 
   8   2  15       26.81       74.70     16.47 o 
 -11   3  15       46.12       67.81     29.78 o 
 -10   3  15       81.23       61.20     27.03 o 
  -9   3  15      711.18     1177.40     84.04 o 
  -8   3  15      661.50      366.86     47.80 o 
  -7   3  15      515.03      513.39     47.66 o 
  -6   3  15      282.46      440.58     22.47 o 
  -5   3  15     2806.20     2691.45     81.22 o 
  -4   3  15       48.75       32.78     18.41 o 
  -3   3  15     2107.79     2000.08     52.78 o 
  -2   3  15       22.47       45.72      6.67 o 
  -1   3  15     2843.55     2785.61     75.61 o 
   0   3  15        1.40       10.76     10.47 o 
   1   3  15      907.67      965.53     46.13 o 
   2   3  15       50.87       47.00     22.80 o 
   3   3  15      425.28      483.22     69.18 o 
   4   3  15       66.03       67.86     27.70 o 
   5   3  15      863.41     1140.48    107.60 o 
   6   3  15      318.97      561.14     42.11 o 
   7   3  15        2.87        2.89     22.61 o 
 -10   4  15      405.60      355.11     63.47 o 
  -9   4  15       36.47       18.89     32.04 o 
  -8   4  15      339.10      131.65     37.60 o 
  -7   4  15       11.34        3.09      9.74 o 
  -6   4  15      422.43      580.53     47.03 o 
  -5   4  15       54.13       86.36     11.30 o 
  -4   4  15      194.21       97.17     39.92 o 
  -3   4  15        7.00        9.11     19.49 o 
  -2   4  15      444.34      705.11    152.60 o 
  -1   4  15      911.03      873.73     49.24 o 
   0   4  15      963.88      969.91     54.62 o 
   1   4  15       48.47       82.87     13.41 o 
   2   4  15       40.83       79.47     13.47 o 
   3   4  15      102.26      104.42     39.49 o 
   4   4  15       77.59       90.12     16.87 o 
   5   4  15       20.68       18.79     19.26 o 
   6   4  15       13.75       11.77     11.69 o 
   7   4  15       95.50      135.29     26.53 o 
  -9   5  15       12.42        6.28     35.39 o 
  -8   5  15       19.50       22.64     16.06 o 
  -7   5  15        5.43       12.76     14.52 o 
  -6   5  15       62.59       42.13     44.44 o 
  -5   5  15       51.67       67.37     21.56 o 
  -4   5  15        1.22        3.34     38.73 o 
  -3   5  15      135.46      201.74     69.40 o 
  -2   5  15       64.44       39.80     27.33 o 
  -1   5  15       37.59       57.62     11.00 o 
   0   5  15      250.99      245.66    146.82 o 
   1   5  15        3.44       -2.28     12.46 o 
   2   5  15      239.08      350.75     28.05 o 
   3   5  15        8.32       15.41      9.76 o 
   4   5  15      327.46      304.30     39.18 o 
   5   5  15        1.40        1.81     21.89 o 
  -6   6  15     1008.74      345.51     52.91 o 
  -5   6  15      218.73      285.80     67.66 o 
  -4   6  15      396.99      513.61     81.10 o 
  -3   6  15        7.97       10.63     26.56 o 
  -2   6  15     1137.13      558.10     84.36 o 
  -1   6  15        8.16        2.76     28.47 o 
   0   6  15      830.82      837.51     61.81 o 
   1   6  15        1.36        2.14     22.53 o 
   2   6  15      377.17      514.11     76.83 o 
   3   6  15        1.69       -0.86     10.87 o 
 -12   0  16      287.79      445.76     51.39 o 
 -11   0  16      410.83      577.43     75.82 o 
 -10   0  16     1105.91      886.22    158.13 o 
  -9   0  16      768.93      797.57     96.31 o 
  -8   0  16      290.19      396.25     70.50 o 
  -7   0  16      178.14      215.17     23.48 o 
  -6   0  16     1552.13     1615.09    157.57 o 
  -5   0  16      620.09      603.91     52.12 o 
  -4   0  16      421.18      407.59     68.23 o 
  -3   0  16     4233.06     4460.95    123.56 o 
  -2   0  16      252.58      403.90     38.77 o 
  -1   0  16      116.03      221.00     33.45 o 
   0   0  16      818.99      792.69     50.13 o 
   1   0  16     3136.25     3397.26     95.83 o 
   2   0  16        0.85        1.76     15.83 o 
   3   0  16     2532.72     2465.87    179.96 o 
   4   0  16      736.95      595.29     57.14 o 
   5   0  16     3221.60     3027.36    103.67 o 
   6   0  16       66.65       83.89     47.23 o 
   7   0  16     1408.23     1322.75    128.82 o 
   8   0  16       39.17       47.22     49.27 o 
 -12   1  16      508.05      801.11     41.11 o 
 -11   1  16      656.23      939.33     74.74 o 
 -10   1  16      384.58      548.22    101.08 o 
  -9   1  16      717.77      861.98    141.62 o 
  -8   1  16       52.75       52.16     39.08 o 
  -7   1  16      710.84      744.66     46.33 o 
  -6   1  16      127.32      141.75     17.57 o 
  -5   1  16      767.62      277.15     39.65 o 
  -4   1  16     1618.67     1710.06     83.71 o 
  -3   1  16      207.89      248.98     22.99 o 
  -2   1  16       85.56      182.63     27.58 o 
  -1   1  16       10.84       41.75     10.82 o 
   0   1  16     3588.87     3557.89    134.98 o 
   1   1  16        3.51        2.75      9.59 o 
   2   1  16      768.55      761.70     61.10 o 
   3   1  16       41.88       30.60     25.07 o 
   4   1  16     1344.03     1335.91    185.65 o 
   5   1  16       21.50       51.22     17.35 o 
   7   1  16      364.32      589.24     63.61 o 
   8   1  16     1194.90     1288.71     91.79 o 
 -11   2  16       18.82       21.48     32.50 o 
 -10   2  16      115.99       90.63     44.78 o 
  -9   2  16       60.99       45.92     28.64 o 
  -8   2  16      384.89      498.17     32.67 o 
  -7   2  16      406.37      569.59     28.74 o 
  -6   2  16      161.51      283.95     37.72 o 
  -5   2  16      291.88      111.93     30.70 o 
  -4   2  16      236.55      137.86     56.11 o 
  -3   2  16      557.24      909.13     57.69 o 
  -2   2  16      232.43      349.07     29.76 o 
  -1   2  16       30.80       34.71     20.72 o 
   0   2  16     1441.47     1355.96     59.45 o 
   1   2  16       27.23       20.87     18.59 o 
   2   2  16        3.69        6.10     12.02 o 
   3   2  16      111.95      179.91     25.82 o 
   4   2  16      171.61      210.09     17.46 o 
   5   2  16        2.73        7.74     17.62 o 
   6   2  16       82.84      107.43     34.03 o 
   7   2  16        3.35       31.64     15.55 o 
   8   2  16       84.79       47.60     32.72 o 
 -11   3  16        0.59       -2.84     24.29 o 
 -10   3  16      300.28      373.83     49.05 o 
  -9   3  16        6.98        4.56     26.36 o 
  -8   3  16      132.85      223.18     24.32 o 
  -7   3  16       14.50        3.23     20.22 o 
  -6   3  16       17.76        9.87     17.61 o 
  -5   3  16      224.95      112.83     24.84 o 
  -4   3  16       19.03       18.20     12.03 o 
  -3   3  16      331.89      488.65     51.72 o 
  -2   3  16      158.75      250.26     72.65 o 
  -1   3  16       72.55      114.57     27.32 o 
   0   3  16     1495.19     1497.61     62.90 o 
   1   3  16        2.78        5.16     12.76 o 
   2   3  16     1293.04     1197.80    112.74 o 
   3   3  16       90.27       99.18     30.79 o 
   4   3  16      571.36      554.32     47.79 o 
   5   3  16       15.03       30.12     14.46 o 
   6   3  16       37.69       79.56     28.74 o 
   7   3  16       17.83       26.98     31.70 o 
 -10   4  16      510.60      852.53    126.70 o 
  -9   4  16      119.59       72.42     36.31 o 
  -8   4  16      316.62      479.46     51.28 o 
  -7   4  16      115.39      201.67     31.69 o 
  -6   4  16     1038.34     1000.57     55.47 o 
  -5   4  16       94.87       46.60     32.42 o 
  -4   4  16      667.79      625.23     70.35 o 
  -3   4  16      263.33      385.38     30.37 o 
  -2   4  16      987.99      916.28     65.25 o 
  -1   4  16      953.86      930.48     76.49 o 
   0   4  16      314.98      466.50     66.39 o 
   1   4  16      447.26      866.66     49.39 o 
   2   4  16       63.58       56.33     26.74 o 
   3   4  16      918.99      924.99     67.15 o 
   4   4  16       38.56       39.14     14.88 o 
   5   4  16     1088.10     1028.87     50.76 o 
   6   4  16        8.06        0.69      7.03 o 
  -8   5  16        1.20        3.16     29.52 o 
  -6   5  16       24.28       15.54     14.95 o 
  -5   5  16      759.42     1309.58     65.66 o 
  -4   5  16      263.64       97.78     56.09 o 
  -3   5  16     1642.93     1446.79     78.40 o 
  -1   5  16      893.79      393.97     69.54 o 
   0   5  16      743.44      672.79     52.42 o 
   1   5  16      299.15      179.92     24.97 o 
   2   5  16      443.84      544.85     52.22 o 
   3   5  16        4.31        2.67     28.98 o 
   4   5  16      157.45      231.80     42.60 o 
  -5   6  16        1.27       -0.49     13.27 o 
  -4   6  16      238.91      236.04     57.54 o 
  -3   6  16       50.91       34.32     53.97 o 
  -2   6  16       99.15      166.02     22.48 o 
  -1   6  16       91.35      128.99     24.23 o 
   0   6  16      208.01       91.00     49.31 o 
   1   6  16       38.28       36.21     28.67 o 
   2   6  16       23.93       16.81     17.21 o 
 -11   1  17      200.44      157.97     55.14 o 
 -10   1  17      168.72      268.02     33.14 o 
  -9   1  17       92.66      190.50     38.58 o 
  -8   1  17       38.15       35.13     30.50 o 
  -7   1  17       17.17       30.09     14.84 o 
  -6   1  17       28.56       37.00     20.96 o 
  -5   1  17      313.78      324.48     45.82 o 
  -4   1  17     1780.06     1917.00     59.62 o 
  -3   1  17        9.89       20.08      8.04 o 
  -2   1  17      552.52      550.49     79.77 o 
  -1   1  17       28.84       57.28     21.53 o 
   0   1  17     3264.57     3371.08    125.70 o 
   1   1  17      858.19      846.60     63.54 o 
   2   1  17     2266.11     2023.21     74.30 o 
   3   1  17      213.79      212.93     69.88 o 
   4   1  17     1823.41     1674.25     75.97 o 
   5   1  17      278.32      303.90     62.11 o 
   6   1  17      504.31      148.10     37.40 o 
   7   1  17        3.10       13.91     32.10 o 
   8   1  17       91.86      169.18     48.70 o 
 -11   2  17        3.17       10.98     14.07 o 
 -10   2  17      469.18      521.29     65.40 o 
  -9   2  17        5.32        3.76     12.56 o 
  -8   2  17      221.62      276.77     21.65 o 
  -7   2  17      200.94      321.45     40.06 o 
  -6   2  17      479.92      567.00     38.10 o 
  -5   2  17     1830.97     1798.85     83.17 o 
  -4   2  17      370.55      516.23     35.01 o 
  -3   2  17     1318.55     1400.52     87.22 o 
  -2   2  17      274.46      373.53     47.29 o 
  -1   2  17     2887.34     2847.74    145.57 o 
   0   2  17      419.73      437.49     35.86 o 
   1   2  17     1538.61     1606.09     76.57 o 
   2   2  17      483.50      161.89     39.16 o 
   3   2  17     2173.44     2211.83     69.53 o 
   4   2  17       80.78       61.88     23.71 o 
   5   2  17      968.42      331.63     54.24 o 
   6   2  17      383.27      143.81     29.78 o 
   7   2  17      119.61       85.78     43.28 o 
 -10   3  17       21.15       59.32     36.21 o 
  -9   3  17      631.46      293.79     85.91 o 
  -8   3  17      354.43      440.89     31.56 o 
  -7   3  17      844.30      794.63     55.38 o 
  -6   3  17      240.60      278.75     43.23 o 
  -5   3  17      331.89      250.79     73.16 o 
  -4   3  17      986.70      969.22     70.49 o 
  -3   3  17      266.80       82.74     31.89 o 
  -2   3  17      815.32      741.55     41.85 o 
  -1   3  17      746.66      749.14     79.09 o 
   0   3  17     1584.46     1611.65    155.47 o 
   1   3  17       39.20       84.09     25.37 o 
   2   3  17      592.59      619.94    133.87 o 
   3   3  17       96.24       59.69     32.19 o 
   4   3  17      310.96      546.10     30.55 o 
   5   3  17      704.66      532.11     72.40 o 
   6   3  17        1.86        6.13      7.68 o 
  -9   4  17       89.13      119.62     28.26 o 
  -8   4  17      845.31     1103.90     63.17 o 
  -7   4  17      160.00       77.44     33.47 o 
  -6   4  17      682.04      691.28     99.92 o 
  -5   4  17       40.71       42.32     16.90 o 
  -4   4  17      498.59      252.53     51.02 o 
  -3   4  17      107.90      157.00     68.80 o 
  -2   4  17      103.41      178.10     14.65 o 
  -1   4  17       24.93       18.48     24.63 o 
   0   4  17      122.51      198.87     15.33 o 
   1   4  17       35.46       20.09     22.90 o 
   2   4  17       13.13        9.54     13.19 o 
   3   4  17      305.55      409.88     23.97 o 
   4   4  17      318.09      554.75     39.63 o 
   5   4  17        9.70       11.08      7.68 o 
  -7   5  17       27.77       18.73     33.63 o 
  -6   5  17        0.36        4.56     13.25 o 
  -5   5  17        7.14        6.94     22.67 o 
  -4   5  17       49.58       67.28     11.94 o 
  -3   5  17        0.05        7.43     43.18 o 
  -2   5  17       29.76       43.83      8.94 o 
  -1   5  17       10.90        2.54     24.38 o 
   0   5  17       47.19       61.11     32.98 o 
   1   5  17        0.90        6.51      8.07 o 
   2   5  17       15.68       -1.03     23.61 o 
   3   5  17       37.21       45.13     15.40 o 
  -3   6  17       76.72       98.17     37.82 o 
  -2   6  17       84.26      138.14     18.54 o 
  -1   6  17      363.40      501.01     41.86 o 
 -11   0  18       35.98       23.76     73.03 o 
 -10   0  18        7.92       -3.23     35.19 o 
  -9   0  18      627.07      185.07     59.14 o 
  -8   0  18       87.50      139.64     27.87 o 
  -7   0  18       39.95       31.38     52.50 o 
  -6   0  18      198.91      117.43     62.53 o 
  -5   0  18     2159.75     2307.65     96.26 o 
  -4   0  18      187.11      259.34     34.07 o 
  -3   0  18      753.68      775.87     68.61 o 
  -2   0  18      170.72      189.30     24.34 o 
  -1   0  18     8662.71     8925.97    185.55 o 
   0   0  18     2388.39     2361.79    202.97 o 
   1   0  18      442.67      287.26     68.80 o 
   2   0  18      714.03      691.45     98.65 o 
   4   0  18     1482.82     1472.79    133.94 o 
   5   0  18      502.53      509.26     84.68 o 
   6   0  18      100.11       64.25     41.66 o 
   7   0  18        1.39       21.11     13.20 o 
 -11   1  18       63.23       82.23     40.86 o 
 -10   1  18      127.03      101.10     41.22 o 
  -9   1  18      117.35      158.87     49.29 o 
  -8   1  18      123.78      193.29     46.03 o 
  -7   1  18        0.57        1.66     22.07 o 
  -6   1  18     1422.18     1396.89     71.34 o 
  -5   1  18       19.62       25.64     21.95 o 
  -4   1  18      144.83      107.90     24.09 o 
  -3   1  18       14.65       31.93      9.94 o 
  -2   1  18     1028.92     1070.48     54.59 o 
  -1   1  18      135.60       96.33     23.45 o 
   0   1  18      446.13      539.45     40.02 o 
   1   1  18     1143.91     1160.64     74.92 o 
   2   1  18     1327.68     1156.83     64.95 o 
   4   1  18      228.53      327.95     35.82 o 
   5   1  18     1219.30     1024.05     79.53 o 
   6   1  18       70.34      182.64     45.32 o 
   7   1  18      145.24      358.31     39.32 o 
 -10   2  18       11.39        3.52     50.28 o 
  -9   2  18       33.58       25.14     36.33 o 
  -8   2  18       24.20       49.02     33.19 o 
  -7   2  18        0.59        0.63      9.05 o 
  -6   2  18       94.07       89.51     27.83 o 
  -5   2  18        1.03        3.86     10.90 o 
  -4   2  18       53.48       90.12     20.00 o 
  -3   2  18      118.39      111.80     46.07 o 
  -2   2  18      232.69      424.91     62.69 o 
  -1   2  18      473.58      681.66    138.51 o 
   0   2  18      116.35      167.25     56.92 o 
   1   2  18       47.48       61.41      7.96 o 
   2   2  18        3.28        6.87     15.61 o 
   3   2  18        8.94        5.84      8.94 o 
   4   2  18      181.84       68.86     24.80 o 
   5   2  18      170.03      274.41     36.98 o 
   6   2  18      224.30      270.06     90.42 o 
 -10   3  18        4.41       14.38     34.69 o 
  -9   3  18       43.45       59.15     18.09 o 
  -8   3  18       37.38       22.63     19.34 o 
  -7   3  18      167.69      211.99     34.40 o 
  -6   3  18      247.83      333.55     48.22 o 
  -5   3  18      157.58      233.50     27.90 o 
  -4   3  18     1242.38     1060.35    118.72 o 
  -2   3  18       97.74      131.26     38.43 o 
  -1   3  18      101.90       77.12     45.62 o 
   0   3  18      414.22      498.97    111.25 o 
   2   3  18      355.66      296.70    100.04 o 
   3   3  18       29.68       29.81     11.01 o 
   4   3  18      355.19      371.13     49.76 o 
   5   3  18        9.14        3.96     24.27 o 
   6   3  18       12.74       21.64     18.40 o 
  -8   4  18      147.59      117.21     43.67 o 
  -7   4  18      538.79      714.84     39.16 o 
  -6   4  18       73.44      158.16     20.61 o 
  -5   4  18      726.12      315.27     63.58 o 
  -4   4  18       96.89      155.92     18.34 o 
  -3   4  18      865.17     1101.79    173.39 o 
  -2   4  18      440.74      561.80     98.03 o 
  -1   4  18      824.93     1303.13     63.62 o 
   0   4  18      257.34      104.25     31.92 o 
   1   4  18       46.53       66.36     10.78 o 
   2   4  18      535.30      743.97    111.45 o 
   3   4  18       12.93        0.90     43.32 o 
   4   4  18      397.32      612.90     82.33 o 
  -6   5  18      643.61      774.86     80.31 o 
  -5   5  18       30.70       40.82     23.82 o 
  -4   5  18      446.95      298.90     64.95 o 
  -3   5  18      107.32      133.98     18.71 o 
  -2   5  18      100.30      167.92     23.33 o 
  -1   5  18       88.88      141.62     46.03 o 
   0   5  18      285.83      462.47     33.43 o 
   1   5  18      498.12      155.54     72.90 o 
   2   5  18        3.22        3.22     13.01 o 
 -10   1  19      175.71      210.45     56.91 o 
  -9   1  19        0.53        4.64     32.19 o 
  -8   1  19        9.77       27.04     14.13 o 
  -7   1  19      444.19      738.34     49.86 o 
  -6   1  19      392.96      394.10     91.69 o 
  -5   1  19     1022.77      716.09    212.09 o 
  -4   1  19       71.72      115.98     37.35 o 
  -3   1  19     1719.32     1606.48     82.29 o 
  -2   1  19      197.00      243.38     83.81 o 
  -1   1  19      922.70      941.80     41.51 o 
   0   1  19      352.78      202.13     38.04 o 
   2   1  19       28.03       53.76     10.86 o 
   3   1  19      443.52      499.12     31.16 o 
   4   1  19      225.03      250.72     55.78 o 
   5   1  19      199.58       75.11     24.57 o 
   6   1  19       12.97       38.58     16.87 o 
 -10   2  19        0.02        0.47     53.39 o 
  -8   2  19      407.36      351.75     65.53 o 
  -7   2  19      261.05      179.91     58.25 o 
  -6   2  19      488.56      790.83     84.68 o 
  -5   2  19      604.07      636.71     45.33 o 
  -4   2  19     1935.19     1939.39     87.78 o 
  -2   2  19      117.53      180.97     16.93 o 
   0   2  19     2986.66     2945.54    108.11 o 
   1   2  19        8.70        7.51     17.08 o 
   2   2  19      990.71      695.02    222.47 o 
   3   2  19       23.37       34.61     33.37 o 
   5   2  19       18.94        5.92     19.66 o 
   6   2  19        7.43       20.14     27.77 o 
  -9   3  19        0.36        5.36     35.62 o 
  -8   3  19      432.91      604.94     52.01 o 
  -7   3  19        6.03       12.28      9.87 o 
  -6   3  19      736.60      628.82     90.67 o 
  -5   3  19      227.40      273.70    145.91 o 
  -4   3  19       41.17       30.48     31.54 o 
  -3   3  19      235.28      233.74    100.56 o 
  -2   3  19       17.85       47.52     12.19 o 
  -1   3  19      540.43      519.70     66.76 o 
   0   3  19        4.76       11.70     24.75 o 
   1   3  19      432.71      504.37     71.13 o 
   2   3  19       82.48      118.24     28.72 o 
   3   3  19      112.35      140.87     77.46 o 
   4   3  19      146.28      250.89     60.74 o 
   5   3  19      635.27      881.99    163.26 o 
  -7   4  19      308.08      364.41     26.29 o 
  -6   4  19       45.51       27.57     27.51 o 
  -5   4  19       48.60       73.01     37.42 o 
  -4   4  19        9.87       22.61     16.21 o 
  -3   4  19       62.29       51.03     17.87 o 
  -2   4  19      150.43      156.04     25.22 o 
  -1   4  19      159.68      124.07     55.76 o 
   0   4  19      100.32      186.51     24.06 o 
   1   4  19       81.61       39.86     25.66 o 
   2   4  19        3.09       12.25     16.02 o 
   3   4  19      159.41      209.61     51.50 o 
  -4   5  19       72.41       85.11     49.47 o 
  -3   5  19      230.98      159.30     45.50 o 
  -2   5  19       37.06       14.63     31.15 o 
  -1   5  19       20.23       19.26     30.94 o 
   0   5  19       54.19       34.03     17.84 o 
 -10   0  20       16.14       67.45     82.69 o 
  -9   0  20      224.63      335.84     87.48 o 
  -8   0  20     1680.43     1651.08    161.23 o 
  -7   0  20      710.65      699.40     84.78 o 
  -6   0  20      676.32      759.37     79.76 o 
  -5   0  20        2.02       10.85     36.95 o 
  -4   0  20     3417.09     3559.72    332.14 o 
  -3   0  20       74.57      109.13     62.19 o 
  -2   0  20     1711.86     1794.24    132.34 o 
  -1   0  20      116.62       74.24     50.17 o 
   0   0  20     1896.02     1747.31    221.12 o 
   1   0  20       64.28       16.43     19.07 o 
   2   0  20      500.97      319.32     39.11 o 
   3   0  20      203.67      199.90     18.79 o 
   4   0  20      181.38      186.08     24.95 o 
   5   0  20      194.27       85.41     60.46 o 
  -9   1  20      146.63      103.12     45.34 o 
  -8   1  20      154.07      164.55     42.28 o 
  -7   1  20      596.14     1003.81     81.59 o 
  -6   1  20      189.80      314.65     56.91 o 
  -5   1  20     1634.62     1623.91    114.86 o 
  -4   1  20      455.31      526.07     44.63 o 
  -3   1  20     1754.72     1714.23     73.33 o 
  -2   1  20        1.78       -2.70     15.99 o 
  -1   1  20     1067.48     1162.68     89.98 o 
   0   1  20      110.62       98.16     40.93 o 
   1   1  20      459.82      463.01     45.92 o 
   2   1  20      325.81      400.97     23.79 o 
   3   1  20       10.92       19.35      8.96 o 
   4   1  20      197.39       85.71     36.69 o 
   5   1  20        0.51        1.18     16.84 o 
  -9   2  20       39.34        8.59     34.76 o 
  -8   2  20        1.72        7.48     34.27 o 
  -7   2  20      108.86      125.14     37.76 o 
  -6   2  20       11.08       16.55     26.18 o 
  -5   2  20        5.53        3.99     22.85 o 
  -4   2  20        0.62        4.30     28.40 o 
  -3   2  20       47.90       39.36     15.95 o 
  -2   2  20        4.78       34.16     42.98 o 
  -1   2  20      631.66      685.56    158.61 o 
   0   2  20       76.48       33.48     20.66 o 
   1   2  20      104.68      150.83     58.24 o 
   2   2  20       77.39      114.23     23.16 o 
   3   2  20      749.15     1109.81     63.88 o 
   4   2  20      154.37      145.74     20.84 o 
   5   2  20      164.97      238.18     46.37 o 
  -8   3  20        2.10        3.77     19.56 o 
  -7   3  20       49.76       53.05     19.35 o 
  -6   3  20        1.59       22.93     45.76 o 
  -5   3  20     1005.21     1222.17    151.08 o 
  -4   3  20       10.18       12.12     30.99 o 
  -3   3  20      195.21      254.20     75.73 o 
  -2   3  20       41.06       32.91     19.21 o 
  -1   3  20       55.51      129.05     22.42 o 
   0   3  20       31.51       88.16     43.41 o 
   1   3  20        9.14       17.70     12.97 o 
   2   3  20        0.45        7.02     35.33 o 
   3   3  20       58.30       46.05     22.88 o 
   4   3  20       48.85       77.72     65.11 o 
  -6   4  20      131.22      181.34     48.41 o 
  -5   4  20       12.16        8.42     11.30 o 
  -3   4  20       76.05       52.76     30.65 o 
  -2   4  20      119.60      125.89     61.76 o 
  -1   4  20        0.82        2.91     32.46 o 
   0   4  20      690.77      370.98     58.12 o 
   1   4  20      147.17      242.35     27.33 o 
   2   4  20        2.84        9.10     48.41 o 
  -9   1  21      486.57      724.79     82.65 o 
  -8   1  21        2.39        7.79     33.85 o 
  -7   1  21      270.82      522.79     42.99 o 
  -6   1  21        9.65        3.51     33.45 o 
  -5   1  21      799.27      850.26     67.17 o 
  -4   1  21       31.73       51.57     37.01 o 
  -3   1  21      786.94      809.20     58.22 o 
  -2   1  21       69.72       85.62     42.85 o 
  -1   1  21      443.43      448.20     88.18 o 
   0   1  21      196.96      295.30     22.02 o 
   1   1  21       92.07      125.42     15.37 o 
   2   1  21       10.69       20.55      8.06 o 
   3   1  21       67.73       76.85     39.42 o 
   4   1  21      138.09      282.67     49.30 o 
  -8   2  21      485.53      663.83     73.45 o 
  -7   2  21       45.09       47.06     55.24 o 
  -6   2  21     1020.63     1037.63     58.46 o 
  -5   2  21      179.75      183.03     53.42 o 
  -3   2  21      192.79       76.15     34.84 o 
  -2   2  21     1126.78      453.73     84.37 o 
  -1   2  21       55.41      103.00     27.08 o 
   0   2  21       20.03       49.65     19.65 o 
   1   2  21      519.57      793.00     85.56 o 
   2   2  21        0.59        4.40     57.47 o 
   3   2  21      372.44      651.67     51.55 o 
  -7   3  21      141.53      224.36     25.74 o 
  -6   3  21        6.57       15.21     24.33 o 
  -5   3  21      314.95      537.09     62.81 o 
  -4   3  21        2.99       10.89     31.89 o 
  -3   3  21       82.22       77.63     65.12 o 
  -2   3  21      614.83      674.24     87.66 o 
  -1   3  21      333.44      425.62     83.13 o 
   0   3  21      901.28      708.50     89.26 o 
   1   3  21        9.13       14.93     27.30 o 
   2   3  21      698.82      602.35     55.03 o 
  -4   4  21        0.53        0.62     14.44 o 
  -3   4  21       64.36       51.94     34.98 o 
  -2   4  21      166.42       91.86     54.00 o 
  -1   4  21      701.55      502.33    160.08 o 
   0   4  21       89.86      163.13     22.91 o 
  -8   0  22      687.53      285.41     75.32 o 
  -7   0  22      247.13      376.68    108.92 o 
  -6   0  22      833.98      585.17    139.30 o 
  -5   0  22      463.13      768.07     80.83 o 
  -4   0  22      291.83      501.02     73.71 o 
  -1   0  22      425.91      432.90     55.25 o 
   0   0  22       40.34       36.66     22.00 o 
   1   0  22       27.13        1.47     17.89 o 
   2   0  22      633.26      622.19     76.19 o 
   3   0  22        8.63        8.80     42.52 o 
  -8   1  22      149.16      147.78     63.56 o 
  -7   1  22       69.56       97.83     41.38 o 
  -6   1  22      284.74      363.00     69.89 o 
  -5   1  22      222.98      370.65     63.86 o 
  -4   1  22      534.84      756.31    131.74 o 
  -3   1  22       52.31       54.37     39.92 o 
  -2   1  22      345.45      271.85    170.97 o 
  -1   1  22      101.07       45.18     49.29 o 
   0   1  22      129.70       93.90     49.59 o 
   1   1  22      320.74      410.61     45.23 o 
   2   1  22      148.06      167.70     23.77 o 
   3   1  22       50.16      104.12     16.77 o 
  -7   2  22        5.43        9.51     28.77 o 
  -6   2  22       17.99       28.15     54.25 o 
  -5   2  22       12.37       40.91     30.92 o 
  -4   2  22      133.49       66.61     30.72 o 
  -3   2  22       99.29       66.89     34.23 o 
  -2   2  22       44.62       62.06     24.80 o 
  -1   2  22      496.09      803.79     57.33 o 
   0   2  22      384.40      512.99     32.91 o 
   1   2  22      237.31      312.66     25.25 o 
   2   2  22       25.63       41.35     12.32 o 
  -5   3  22       74.60       87.57     52.84 o 
  -4   3  22       16.00        7.88     13.87 o 
  -3   3  22      323.81      355.88     43.08 o 
  -2   3  22       11.82       15.60     11.93 o 
  -1   3  22      133.79      249.75     42.77 o 
   0   3  22       21.54       25.28     33.97 o 
  -6   1  23      210.06      342.56     75.85 o 
  -5   1  23       25.35       26.10     76.25 o 
  -4   1  23       45.77       64.52     47.22 o 
  -3   1  23       28.38       41.64     73.02 o 
  -2   1  23       33.52       69.21     24.63 o 
  -1   1  23        3.75        9.68     62.16 o 
   0   1  23        0.62       -2.64     19.35 o 
   1   1  23      302.33      148.60     64.02 o 
  -5   2  23      904.33      916.94     97.79 o 
  -4   2  23      119.23      113.94     51.64 o 
  -3   2  23      472.07      613.80     51.43 o 
  -2   2  23       46.47       84.10     51.64 o 
  -1   2  23       31.56       50.52     23.17 o 
   0   2  23      236.47      140.33     66.05 o 
                                                 
